# Supplementary material for: Different Swine Production Systems Can Shape Slurry Resistome at Mechanism and Class Levels Based on Swine Manure Evaluation
Source: Front Cell Infect Microbiol. 2022 Jul 4;12:879656. doi: 10.3389/fcimb.2022.879656 (PMC9289446; doi:10.3389/fcimb.2022.879656)
Supplement: Supplementary file 2 [file Table_1.xlsx]

## Sheet: C1F1.1
exit_status	runid	read_id	filename	barcode	accuracy	identity	model	name_x	start	end	coverage	URL	categories	seq_id	seq_len	taxon	taxon_id	cluster_id	taxID	name_y	score	lineage
Workflow successful	f22e513d233bebda96de85cc0e9dfc0a86d54598	e8835caa-a728-4e6d-bce6-db5c82d9ec5f	fastq_runid_f22e513d233bebda96de85cc0e9dfc0a86d54598_1_0_1_2_3_4_5.fastq	barcode04	92.66	96.62	protein homolog model	ANT(4')-Ib	220	678	60.105	https://card.mcmaster.ca/ontology/40608	aminoglycoside resistance gene. antibiotic inactivation enzyme	443	762	Staphylococcus aureus	1280	594	1385	Bacillales	10084	1:131567:2:1783272:1239:91061:1385
Workflow successful	f22e513d233bebda96de85cc0e9dfc0a86d54598	73d488fc-be7d-4871-8a1c-715a58e6955a	fastq_runid_f22e513d233bebda96de85cc0e9dfc0a86d54598_16_0_3_4_5.fastq	barcode04	97.22	100.0	protein homolog model	ANT(4')-Ib	147	217	98.63	https://card.mcmaster.ca/ontology/40608	aminoglycoside resistance gene. antibiotic inactivation enzyme	443	762	Staphylococcus aureus	1280	594	1385	Bacillales	676	1:131567:2:1783272:1239:91061:1385
Workflow successful	f22e513d233bebda96de85cc0e9dfc0a86d54598	1f16de9a-5940-4e9f-8c13-b76b7deeb2dc	fastq_runid_f22e513d233bebda96de85cc0e9dfc0a86d54598_19_0_4_5.fastq	barcode04	94.67	98.54	protein homolog model	cfrA	0	1050	100.0	https://card.mcmaster.ca/ontology/40028	streptogramin resistance gene. lincosamide resistance gene. phenicol resistance gene. antibiotic target modifying enzyme. macrolide resistance gene. linezolid resistance gene	1769	1050	Staphylococcus warneri	1292	350	53345	Enterococcus durans	114988	1:131567:2:1783272:1239:91061:186826:81852:1350:53345
Workflow successful	f22e513d233bebda96de85cc0e9dfc0a86d54598	ccd76f4a-6e73-4180-b57e-555981544c31	fastq_runid_f22e513d233bebda96de85cc0e9dfc0a86d54598_10_0_4_5.fastq	barcode04	93.51	96.65	protein homolog model	ErmT	0	735	100.0	https://card.mcmaster.ca/ontology/36734	antibiotic target modifying enzyme. macrolide resistance gene. streptogramin resistance gene. lincosamide resistance gene	93	735	Plasmid pGT633	28406	622	186826	Lactobacillales	6724	1:131567:2:1783272:1239:91061:186826
Workflow successful	f22e513d233bebda96de85cc0e9dfc0a86d54598	b4425684-6310-4c83-ad0b-28ab1336b75c	fastq_runid_f22e513d233bebda96de85cc0e9dfc0a86d54598_18_0_2_3_4_5.fastq	barcode04	94.2	98.87	protein homolog model	ErmT	0	735	100.0	https://card.mcmaster.ca/ontology/36734	antibiotic target modifying enzyme. macrolide resistance gene. streptogramin resistance gene. lincosamide resistance gene	93	735	Plasmid pGT633	28406	622	1311	Streptococcus agalactiae	17852	1:131567:2:1783272:1239:91061:186826:1300:1301:1311
Workflow successful	f22e513d233bebda96de85cc0e9dfc0a86d54598	058fb92a-6222-44ea-82fe-aa669df4424b	fastq_runid_f22e513d233bebda96de85cc0e9dfc0a86d54598_0_0_3_4_5.fastq	barcode04	92.73	97.81	protein homolog model	spd	207	775	73.29	https://card.mcmaster.ca/ontology/39031	aminoglycoside resistance gene. antibiotic inactivation enzyme	542	775	Staphylococcus aureus	1280	584	1624	Lactobacillus salivarius	1214	1:131567:2:1783272:1239:91061:186826:33958:1578:1624
Workflow successful	f22e513d233bebda96de85cc0e9dfc0a86d54598	50028637-887d-4915-8c74-399b5d03f3e4	fastq_runid_f22e513d233bebda96de85cc0e9dfc0a86d54598_16_0_2_3_4_5.fastq	barcode04	90.3	97.68	protein homolog model	spd	0	768	99.09700000000001	https://card.mcmaster.ca/ontology/39031	aminoglycoside resistance gene. antibiotic inactivation enzyme	542	775	Staphylococcus aureus	1280	584	908937	Prevotella dentalis DSM 3688	625	1:131567:2:1783270:68336:976:200643:171549:171552:838:52227:908937
Workflow successful	f22e513d233bebda96de85cc0e9dfc0a86d54598	56521f5b-48bd-46fd-a86a-9a009ff9e7f0	fastq_runid_f22e513d233bebda96de85cc0e9dfc0a86d54598_17_0_4_5.fastq	barcode04	70.68	80.58	protein variant model	Staphylococcus aureus rpoC conferring resistance to daptomycin	2774	3542	100.0	https://card.mcmaster.ca/ontology/39875	lipopeptide antibiotic resistance gene. antibiotic resistant gene variant or mutant	2196	3625	Staphylococcus aureus subsp. aureus MRSA252	282458	5	135735	Bacillus endophyticus	484	1:131567:2:1783272:1239:91061:1385:186817:1386:135735

## Sheet: C2F1.1
exit_status	runid	read_id	filename	barcode	accuracy	identity	model	name_x	start	end	coverage	URL	categories	seq_id	seq_len	taxon	taxon_id	cluster_id	taxID	name_y	score	lineage
Workflow successful	f22e513d233bebda96de85cc0e9dfc0a86d54598	49253480-aaac-4a96-9430-ea015174ca6e	fastq_runid_f22e513d233bebda96de85cc0e9dfc0a86d54598_1_0_1_2_3_4_5.fastq	barcode09	92.2	97.88	protein homolog model	ANT(4')-Ib	202	678	62.467	https://card.mcmaster.ca/ontology/40608	aminoglycoside resistance gene. antibiotic inactivation enzyme	443	762	Staphylococcus aureus	1280	594	1385	Bacillales	11586	1:131567:2:1783272:1239:91061:1385
Workflow successful	f22e513d233bebda96de85cc0e9dfc0a86d54598	75947242-613d-4d8a-a691-ee92bbed3efd	fastq_runid_f22e513d233bebda96de85cc0e9dfc0a86d54598_19_0_2_3_4_5.fastq	barcode09	97.04	99.33	protein homolog model	ANT(4')-Ib	130	434	99.664	https://card.mcmaster.ca/ontology/40608	aminoglycoside resistance gene. antibiotic inactivation enzyme	443	762	Staphylococcus aureus	1280	594	1385	Bacillales	7450	1:131567:2:1783272:1239:91061:1385
Workflow successful	f22e513d233bebda96de85cc0e9dfc0a86d54598	7276a262-54b4-4f6c-b01d-3b27f56705c2	fastq_runid_f22e513d233bebda96de85cc0e9dfc0a86d54598_2_0_1_2_3_4_5.fastq	barcode09	93.44	97.04	protein homolog model	APH(3')-IIIa	0	793	99.62299999999999	https://card.mcmaster.ca/ontology/39047	aminoglycoside resistance gene. antibiotic inactivation enzyme	829	796	Campylobacter coli CVM N29710	1273173	565	2	Bacteria	2441	1:131567:2
Workflow successful	f22e513d233bebda96de85cc0e9dfc0a86d54598	587024ab-b2a1-4243-b514-1bf33a9ce8ba	fastq_runid_f22e513d233bebda96de85cc0e9dfc0a86d54598_11_0_2_3_4_5.fastq	barcode09	94.34	98.33	protein homolog model	APH(3')-IIIa	0	796	100.0	https://card.mcmaster.ca/ontology/39047	aminoglycoside resistance gene. antibiotic inactivation enzyme	829	796	Campylobacter coli CVM N29710	1273173	565	195	Campylobacter coli	3690	1:131567:2:1224:68525:29547:213849:72294:194:195
Workflow successful	f22e513d233bebda96de85cc0e9dfc0a86d54598	a5691707-a39e-4cc9-9d74-5bd01d31bd74	fastq_runid_f22e513d233bebda96de85cc0e9dfc0a86d54598_7_0_1_2_3_4_5.fastq	barcode09	94.18	98.32	protein homolog model	APH(3')-IIIa	0	796	100.0	https://card.mcmaster.ca/ontology/39047	aminoglycoside resistance gene. antibiotic inactivation enzyme	829	796	Campylobacter coli CVM N29710	1273173	565	1314	Streptococcus pyogenes	7807	1:131567:2:1783272:1239:91061:186826:1300:1301:1314
Workflow successful	f22e513d233bebda96de85cc0e9dfc0a86d54598	ab63a4ea-fe7a-4a6f-9b6e-434a9a27565e	fastq_runid_f22e513d233bebda96de85cc0e9dfc0a86d54598_18_0_4_5.fastq	barcode09	76.04	82.55	rRNA mutation model	Escherichia coli 16S rRNA mutation in the rrsB gene conferring resistance to neomycin	862	1541	44.034	https://card.mcmaster.ca/ontology/39986	aminoglycoside resistance gene. antibiotic resistant gene variant or mutant	2309	1542	Escherichia coli K-12	83333	141	2	Bacteria	1156	1:131567:2
Workflow successful	f22e513d233bebda96de85cc0e9dfc0a86d54598	eff484d2-155f-434e-8515-6702832c975e	fastq_runid_f22e513d233bebda96de85cc0e9dfc0a86d54598_9_0_3_4_5.fastq	barcode09	91.82	97.58	protein homolog model	floR	0	217	22.129	https://card.mcmaster.ca/ontology/39139	efflux pump conferring antibiotic resistance	2124	1216	Bordetella bronchiseptica	518	253	1224	Proteobacteria	4905	1:131567:2:1224
Workflow successful	f22e513d233bebda96de85cc0e9dfc0a86d54598	97ed646b-1795-43d9-bb23-14c44c8c4a13	fastq_runid_f22e513d233bebda96de85cc0e9dfc0a86d54598_18_0_3_4_5.fastq	barcode09	82.9	86.55	protein homolog model	lnuD	3	495	99.39399999999999	https://card.mcmaster.ca/ontology/39272	antibiotic inactivation enzyme. lincosamide resistance gene	257	495	Streptococcus uberis	1349	776	216816	Bifidobacterium longum	484	1:131567:2:1783272:201174:1760:85004:31953:1678:216816
Workflow successful	f22e513d233bebda96de85cc0e9dfc0a86d54598	2098d43d-b7dc-4879-bceb-d1074a6b23c4	fastq_runid_f22e513d233bebda96de85cc0e9dfc0a86d54598_10_0_3_4_5.fastq	barcode09	90.73	95.0	protein homolog model	msrA	0	346	100.0	https://card.mcmaster.ca/ontology/36390	efflux pump conferring antibiotic resistance	673	346	Listeria monocytogenes	1639	837	1639	Listeria monocytogenes	17838	1:131567:2:1783272:1239:91061:1385:186820:1637:1639
Workflow successful	f22e513d233bebda96de85cc0e9dfc0a86d54598	1fa1100d-aafe-4cc7-87d7-e124260c5fac	fastq_runid_f22e513d233bebda96de85cc0e9dfc0a86d54598_18_0_4_5.fastq	barcode09	78.26	87.57	rRNA mutation model	Mycobacterium abscessus 16S rRNA mutation conferring resistance to gentamicin	636	1034	93.23700000000001	https://card.mcmaster.ca/ontology/39824	aminoglycoside resistance gene. antibiotic resistant gene variant or mutant	2342	1504	Mycobacterium abscessus	36809	146	1572656	Ruminococcaceae bacterium CPB6	7569	1:131567:2:1783272:1239:186801:186802:541000:552397:1572656
Workflow successful	f22e513d233bebda96de85cc0e9dfc0a86d54598	f77aa673-afad-4ed8-b267-24d479afd386	fastq_runid_f22e513d233bebda96de85cc0e9dfc0a86d54598_14_0_2_3_4_5.fastq	barcode09	86.21	89.29	rRNA mutation model	Mycobacterium abscessus 16S rRNA mutation conferring resistance to neomycin	106	249	99.301	https://card.mcmaster.ca/ontology/39822	aminoglycoside resistance gene. antibiotic resistant gene variant or mutant	2311	1504	Mycobacterium abscessus	36809	146	208439	Amycolatopsis japonica	900	1:131567:2:1783272:201174:1760:85010:2070:1813:208439
Workflow successful	f22e513d233bebda96de85cc0e9dfc0a86d54598	aab0cd8c-13ef-47f8-91c3-9a575de63830	fastq_runid_f22e513d233bebda96de85cc0e9dfc0a86d54598_11_0_3_4_5.fastq	barcode09	76.75	84.79	rRNA mutation model	Mycobacterium chelonae 16S rRNA mutation conferring resistance to amikacin	631	1061	92.205	https://card.mcmaster.ca/ontology/40116	aminoglycoside resistance gene. antibiotic resistant gene variant or mutant	2328	1441	Mycobacterium	1763	146	2	Bacteria	1521	1:131567:2
Workflow successful	f22e513d233bebda96de85cc0e9dfc0a86d54598	31e39286-c538-4738-97df-9dd5d6456f75	fastq_runid_f22e513d233bebda96de85cc0e9dfc0a86d54598_4_0_3_4_5.fastq	barcode09	76.37	89.1	rRNA mutation model	Mycobacterium smegmatis 16S rRNA mutation in the rrsA gene conferring resistance to hygromycin B	384	565	57.50899999999999	https://card.mcmaster.ca/ontology/40141	aminoglycoside resistance gene. antibiotic resistant gene variant or mutant	2326	1528	Mycobacterium smegmatis str. MC2 155	246196	146	46867	Clostridium chauvoei	1444	1:131567:2:1783272:1239:186801:186802:31979:1485:46867
Workflow successful	f22e513d233bebda96de85cc0e9dfc0a86d54598	aab52d90-2c27-4812-a8c2-10a648bb1627	fastq_runid_f22e513d233bebda96de85cc0e9dfc0a86d54598_12_0_3_4_5.fastq	barcode09	77.47	84.24	rRNA mutation model	Mycobacterium smegmatis 16S rRNA mutation in the rrsA gene conferring resistance to hygromycin B	9	1528	99.411	https://card.mcmaster.ca/ontology/40141	aminoglycoside resistance gene. antibiotic resistant gene variant or mutant	2326	1528	Mycobacterium smegmatis str. MC2 155	246196	146	84112	Eggerthella lenta	23105	1:131567:2:1783272:201174:84998:1643822:1643826:84111:84112
Workflow successful	f22e513d233bebda96de85cc0e9dfc0a86d54598	63997890-3521-4672-ae90-288134ecc6bf	fastq_runid_f22e513d233bebda96de85cc0e9dfc0a86d54598_12_0_3_4_5.fastq	barcode09	88.24	92.87	rRNA mutation model	Mycobacterium smegmatis 16S rRNA mutation in the rrsB gene conferring resistance to hygromycin B	0	1527	99.935	https://card.mcmaster.ca/ontology/40142	aminoglycoside resistance gene. antibiotic resistant gene variant or mutant	2308	1528	Mycobacterium smegmatis str. MC2 155	246196	146	526226	Gordonia bronchialis DSM 43247	39352	1:131567:2:1783272:201174:1760:85007:85026:2053:2054:526226
Workflow successful	f22e513d233bebda96de85cc0e9dfc0a86d54598	fffd180c-7d92-408b-9a45-309ebbfe2d1c	fastq_runid_f22e513d233bebda96de85cc0e9dfc0a86d54598_6_0_2_3_4_5.fastq	barcode09	75.83	83.13	rRNA mutation model	Mycobacterium smegmatis 16S rRNA mutation in the rrsB gene conferring resistance to kanamycin A	689	1528	54.908	https://card.mcmaster.ca/ontology/40144	aminoglycoside resistance gene. antibiotic resistant gene variant or mutant	2351	1528	Mycobacterium smegmatis str. MC2 155	246196	146	591001	Acidaminococcus fermentans DSM 20731	3054	1:131567:2:1783272:1239:909932:1843488:909930:904:905:591001
Workflow successful	f22e513d233bebda96de85cc0e9dfc0a86d54598	9495395c-b31a-4b11-8a65-84ee2382b241	fastq_runid_f22e513d233bebda96de85cc0e9dfc0a86d54598_12_0_2_3_4_5.fastq	barcode09	90.65	94.93	rRNA mutation model	Mycobacterium smegmatis 16S rRNA mutation in the rrsB gene conferring resistance to neomycin	833	1140	82.14299999999999	https://card.mcmaster.ca/ontology/40147	aminoglycoside resistance gene. antibiotic resistant gene variant or mutant	2353	1528	Mycobacterium smegmatis str. MC2 155	246196	146	85007	Corynebacteriales	1600	1:131567:2:1783272:201174:1760:85007
Workflow successful	f22e513d233bebda96de85cc0e9dfc0a86d54598	bbe8c2f4-f22f-477b-83a5-d9fc4a2b8d13	fastq_runid_f22e513d233bebda96de85cc0e9dfc0a86d54598_9_0_2_3_4_5.fastq	barcode09	77.69	83.35	rRNA mutation model	Mycobacterium tuberculosis 16S rRNA mutation conferring resistance to viomycin	470	1531	69.031	https://card.mcmaster.ca/ontology/40021	antibiotic resistant gene variant or mutant. peptide antibiotic resistance gene	2318	1537	Mycobacterium tuberculosis H37Rv	83332	146	46867	Clostridium chauvoei	13809	1:131567:2:1783272:1239:186801:186802:31979:1485:46867
Workflow successful	f22e513d233bebda96de85cc0e9dfc0a86d54598	8c6b6a85-7210-4f25-ba77-37b8c5cd1af7	fastq_runid_f22e513d233bebda96de85cc0e9dfc0a86d54598_10_0_2_3_4_5.fastq	barcode09	77.89	82.95	protein variant model	Mycobacterium tuberculosis rpoB mutants conferring resistance to rifampicin	2260	3200	96.598	https://card.mcmaster.ca/ontology/39867	antibiotic resistant gene variant or mutant. rifampin resistance gene	2246	3520	Mycobacterium tuberculosis H37Rv	83332	8	103816	Rhodococcus pyridinivorans	3364	1:131567:2:1783272:201174:1760:85007:85025:1827:103816
Workflow successful	f22e513d233bebda96de85cc0e9dfc0a86d54598	8f66cdf7-d76c-4f95-956c-e1ca21a9453a	fastq_runid_f22e513d233bebda96de85cc0e9dfc0a86d54598_5_0_4_5.fastq	barcode09	76.4	85.0	rRNA mutation model	Neisseria gonorrhoeae 16S rRNA mutation conferring resistance to spectinomycin	1377	1543	10.744000000000002	https://card.mcmaster.ca/ontology/40097	aminoglycoside resistance gene. antibiotic resistant gene variant or mutant	2323	1545	Neisseria gonorrhoeae	485	141	1679721	Herbinix luporum	841	1:131567:2:1783272:1239:186801:186802:186803:1663717:1679721
Workflow successful	f22e513d233bebda96de85cc0e9dfc0a86d54598	31793c89-1f2a-4b23-b034-66fe26eb6b3d	fastq_runid_f22e513d233bebda96de85cc0e9dfc0a86d54598_3_0_4_5.fastq	barcode09	76.81	84.8	rRNA mutation model	Neisseria meningitidis 16S rRNA mutation conferring resistance to spectinomycin	254	521	99.234	https://card.mcmaster.ca/ontology/40099	aminoglycoside resistance gene. antibiotic resistant gene variant or mutant	2343	1544	Neisseria meningitidis	487	141	1834207	Erysipelotrichaceae bacterium I46	676	1:131567:2:1783272:1239:526524:526525:128827:433334:544447:1834207
Workflow successful	f22e513d233bebda96de85cc0e9dfc0a86d54598	ff8fdec9-4d1e-4545-9304-33fa16e4ec68	fastq_runid_f22e513d233bebda96de85cc0e9dfc0a86d54598_12_0_2_3_4_5.fastq	barcode09	75.27	84.39	rRNA mutation model	Propionibacterium acnes 16S rRNA mutation conferring resistance to tetracycline	276	1483	81.225	https://card.mcmaster.ca/ontology/40101	tetracycline resistance gene. antibiotic resistant gene variant or mutant	2336	1486	Propionibacterium acnes	1747	146	568816	Acidaminococcus intestini RyC-MR95	8976	1:131567:2:1783272:1239:909932:1843488:909930:904:187327:568816
Workflow successful	f22e513d233bebda96de85cc0e9dfc0a86d54598	578343a5-e721-44e4-bb81-2a81a059a171	fastq_runid_f22e513d233bebda96de85cc0e9dfc0a86d54598_12_0_1_2_3_4_5.fastq	barcode09	77.05	84.47	rRNA mutation model	Salmonella enterica serovar Typhimurium 16S rRNA mutation in the rrsD gene conferring resistance to spectinomycin	4	682	74.009	https://card.mcmaster.ca/ontology/40114	aminoglycoside resistance gene. antibiotic resistant gene variant or mutant	2340	1544	Salmonella enterica subsp. salamae	59202	141	1042156	Clostridium sp. SY8519	1600	1:131567:2:1783272:1239:186801:186802:31979:1485:1042156
Workflow successful	f22e513d233bebda96de85cc0e9dfc0a86d54598	04c80c44-60ac-46eb-b811-55be434ce6a8	fastq_runid_f22e513d233bebda96de85cc0e9dfc0a86d54598_18_0_4_5.fastq	barcode09	96.14	99.56	protein homolog model	sul1	611	841	64.407	https://card.mcmaster.ca/ontology/36549	sulfonamide resistance gene. antibiotic target replacement protein	4	841	Vibrio fluvialis	676	505	1224	Proteobacteria	900	1:131567:2:1224
Workflow successful	f22e513d233bebda96de85cc0e9dfc0a86d54598	8cf72519-613b-4745-b690-766f01b29261	fastq_runid_f22e513d233bebda96de85cc0e9dfc0a86d54598_10_0_1_2_3_4_5.fastq	barcode09	94.17	98.39	protein homolog model	tetO	0	574	29.896	https://card.mcmaster.ca/ontology/36329	tetracycline resistance gene. antibiotic target protection protein	1099	1920	Campylobacter jejuni	197	107	423211	Streptococcus suis GZ1	16723	1:131567:2:1783272:1239:91061:186826:1300:1301:1307:423211
Workflow successful	f22e513d233bebda96de85cc0e9dfc0a86d54598	e055da7b-44fe-4288-90a4-71e3f1f90008	fastq_runid_f22e513d233bebda96de85cc0e9dfc0a86d54598_11_0_3_4_5.fastq	barcode09	96.03	100.0	protein homolog model	tetW	363	484	96.18299999999999	https://card.mcmaster.ca/ontology/36333	tetracycline resistance gene. antibiotic target protection protein	875	1920	Bifidobacterium longum	216816	108	2	Bacteria	8100	1:131567:2
Workflow successful	f22e513d233bebda96de85cc0e9dfc0a86d54598	8ea338ad-f79f-455c-aa49-07ff0ec9c39a	fastq_runid_f22e513d233bebda96de85cc0e9dfc0a86d54598_19_0_3_4_5.fastq	barcode09	92.87	96.66	protein homolog model	tetW	92	644	89.542	https://card.mcmaster.ca/ontology/36333	tetracycline resistance gene. antibiotic target protection protein	875	1920	Bifidobacterium longum	216816	108	2	Bacteria	1972	1:131567:2

## Sheet: C1F1.2
exit_status	runid	read_id	filename	barcode	accuracy	identity	model	name_x	start	end	coverage	URL	categories	seq_id	seq_len	taxon	taxon_id	cluster_id	taxID	name_y	score	lineage
Workflow successful	f22e513d233bebda96de85cc0e9dfc0a86d54598	43447356-f33c-4250-843c-e5d315739f5b	fastq_runid_f22e513d233bebda96de85cc0e9dfc0a86d54598_9_0_2_3_4_5.fastq	barcode05	94.94	97.88	protein homolog model	AAC(6')-Ib'	97	718	15.915	https://card.mcmaster.ca/ontology/40308	aminoglycoside resistance gene. antibiotic inactivation enzyme	1334	3902	Pseudomonas aeruginosa	287	3	1858609	Acidovorax sp. T1	19230	1:131567:2:1224:28216:80840:80864:12916:1858609
Workflow successful	f22e513d233bebda96de85cc0e9dfc0a86d54598	af029ada-573d-47cf-b48f-1dc4b04808eb	fastq_runid_f22e513d233bebda96de85cc0e9dfc0a86d54598_5_0_2_3_4_5.fastq	barcode05	94.58	97.15	protein homolog model	aadA	6	793	99.243	https://card.mcmaster.ca/ontology/39001	aminoglycoside resistance gene. antibiotic inactivation enzyme	2070	793	Acinetobacter baumannii AYE	509173	387	59201	Salmonella enterica subsp. enterica	13109	1:131567:2:1224:1236:91347:543:590:28901:59201
Workflow successful	f22e513d233bebda96de85cc0e9dfc0a86d54598	4e2359ca-420a-4d76-8ea3-28e43990bd11	fastq_runid_f22e513d233bebda96de85cc0e9dfc0a86d54598_10_0_3_4_5.fastq	barcode05	96.29	98.94	protein homolog model	ANT(4')-Ib	202	678	62.467	https://card.mcmaster.ca/ontology/40608	aminoglycoside resistance gene. antibiotic inactivation enzyme	443	762	Staphylococcus aureus	1280	594	1385	Bacillales	50362	1:131567:2:1783272:1239:91061:1385
Workflow successful	f22e513d233bebda96de85cc0e9dfc0a86d54598	065c16f1-61f9-4fdf-a1e1-2acd6a5552ea	fastq_runid_f22e513d233bebda96de85cc0e9dfc0a86d54598_10_0_4_5.fastq	barcode05	95.03	98.59	protein homolog model	APH(2'')-IIIa	20	891	94.571	https://card.mcmaster.ca/ontology/39036	aminoglycoside resistance gene. antibiotic inactivation enzyme	2015	921	Enterococcus gallinarum	1353	409	46170	Staphylococcus aureus subsp. aureus	26085	1:131567:2:1783272:1239:91061:1385:90964:1279:1280:46170
Workflow successful	f22e513d233bebda96de85cc0e9dfc0a86d54598	74be0d0e-7ab7-4d58-b342-56243bc6756d	fastq_runid_f22e513d233bebda96de85cc0e9dfc0a86d54598_0_0_2_3_4_5.fastq	barcode05	91.66	96.64	protein homolog model	APH(3')-IIIa	0	796	100.0	https://card.mcmaster.ca/ontology/39047	aminoglycoside resistance gene. antibiotic inactivation enzyme	829	796	Campylobacter coli CVM N29710	1273173	565	195	Campylobacter coli	3293	1:131567:2:1224:68525:29547:213849:72294:194:195
Workflow successful	f22e513d233bebda96de85cc0e9dfc0a86d54598	c3f23ea5-3680-4628-9468-1daa43f21ce6	fastq_runid_f22e513d233bebda96de85cc0e9dfc0a86d54598_12_0_2_3_4_5.fastq	barcode05	92.64	97.17	protein homolog model	APH(3')-IIIa	0	796	100.0	https://card.mcmaster.ca/ontology/39047	aminoglycoside resistance gene. antibiotic inactivation enzyme	829	796	Campylobacter coli CVM N29710	1273173	565	1314	Streptococcus pyogenes	7798	1:131567:2:1783272:1239:91061:186826:1300:1301:1314
Workflow successful	f22e513d233bebda96de85cc0e9dfc0a86d54598	6332ccf7-31fc-44d3-a2b8-7f29651b9c73	fastq_runid_f22e513d233bebda96de85cc0e9dfc0a86d54598_14_0_1_2_3_4_5.fastq	barcode05	94.42	97.82	protein homolog model	APH(3')-IIIa	0	796	100.0	https://card.mcmaster.ca/ontology/39047	aminoglycoside resistance gene. antibiotic inactivation enzyme	829	796	Campylobacter coli CVM N29710	1273173	565	195	Campylobacter coli	4325	1:131567:2:1224:68525:29547:213849:72294:194:195
Workflow successful	f22e513d233bebda96de85cc0e9dfc0a86d54598	fa0b0965-df23-4400-9310-484663d5f1a0	fastq_runid_f22e513d233bebda96de85cc0e9dfc0a86d54598_19_0_4_5.fastq	barcode05	88.33	96.15	protein homolog model	CARB-14	0	898	100.0	https://card.mcmaster.ca/ontology/38652	beta-lactam resistance gene. antibiotic inactivation enzyme	970	898	Acinetobacter baumannii	470	440	1699624	Psychrobacter sp. P11G5	2425	1:131567:2:1224:1236:72274:468:497:1699624
Workflow successful	f22e513d233bebda96de85cc0e9dfc0a86d54598	3ac0b58f-f420-4f9e-83cd-15611aa1db9b	fastq_runid_f22e513d233bebda96de85cc0e9dfc0a86d54598_4_0_1_2_3_4_5.fastq	barcode05	89.27	94.33	protein homolog model	cat	0	649	100.0	https://card.mcmaster.ca/ontology/39104	antibiotic inactivation enzyme. chloramphenicol resistance gene	123	649	Staphylococcus aureus	1280	672	523796	Staphylococcus aureus subsp. aureus ST398	33662	1:131567:2:1783272:1239:91061:1385:90964:1279:1280:46170:523796
Workflow successful	f22e513d233bebda96de85cc0e9dfc0a86d54598	405fa1de-311b-481c-bc07-59aa51603506	fastq_runid_f22e513d233bebda96de85cc0e9dfc0a86d54598_14_0_2_3_4_5.fastq	barcode05	96.42	99.13	protein homolog model	cfrA	0	466	44.381	https://card.mcmaster.ca/ontology/40028	streptogramin resistance gene. lincosamide resistance gene. phenicol resistance gene. antibiotic target modifying enzyme. macrolide resistance gene. linezolid resistance gene	1769	1050	Staphylococcus warneri	1292	350	91061	Bacilli	3778	1:131567:2:1783272:1239:91061
Workflow successful	f22e513d233bebda96de85cc0e9dfc0a86d54598	99a8c932-380a-41aa-ac7f-bf310bff1bca	fastq_runid_f22e513d233bebda96de85cc0e9dfc0a86d54598_9_0_4_5.fastq	barcode05	97.91	99.61	protein homolog model	cfrA	0	1044	99.429	https://card.mcmaster.ca/ontology/40028	streptogramin resistance gene. lincosamide resistance gene. phenicol resistance gene. antibiotic target modifying enzyme. macrolide resistance gene. linezolid resistance gene	1769	1050	Staphylococcus warneri	1292	350	1374	Planococcus kocurii	9554	1:131567:2:1783272:1239:91061:1385:186818:1372:1374
Workflow successful	f22e513d233bebda96de85cc0e9dfc0a86d54598	9018b84f-0fa2-43d8-a0f4-f285f8531d6b	fastq_runid_f22e513d233bebda96de85cc0e9dfc0a86d54598_2_0_1_2_3_4_5.fastq	barcode05	92.12	96.19	protein homolog model	CfxA6	0	997	100.0	https://card.mcmaster.ca/ontology/39650	beta-lactam resistance gene. antibiotic inactivation enzyme	1659	997	uncultured organism	155900	372	976	Bacteroidetes	676	1:131567:2:1783270:68336:976
Workflow successful	f22e513d233bebda96de85cc0e9dfc0a86d54598	7e10acfa-1f2a-493f-a393-111e5b395921	fastq_runid_f22e513d233bebda96de85cc0e9dfc0a86d54598_18_0_1_2_3_4_5.fastq	barcode05	79.08	84.83	protein variant model	Enteroccocus faecium EF-Tu mutants conferring resistance to GE2270A	292	1240	74.528	https://card.mcmaster.ca/ontology/40022	elfamycin resistance gene. antibiotic resistant gene variant or mutant	2260	1272	Enterococcus faecium DO	333849	220	708126	Jeotgalibaca dankookensis	7074	1:131567:2:1783272:1239:91061:186826:186828:1470540:708126
Workflow successful	f22e513d233bebda96de85cc0e9dfc0a86d54598	db5d96c4-a258-495d-8db4-fc3be2c2dae6	fastq_runid_f22e513d233bebda96de85cc0e9dfc0a86d54598_1_0_4_5.fastq	barcode05	80.5	87.41	protein homolog model	ErmA	0	726	99.045	https://card.mcmaster.ca/ontology/36486	antibiotic target modifying enzyme. macrolide resistance gene. streptogramin resistance gene. lincosamide resistance gene	1913	733	Staphylococcus aureus subsp. aureus JH1	359787	625	33959	Lactobacillus johnsonii	3059	1:131567:2:1783272:1239:91061:186826:33958:1578:33959
Workflow successful	f22e513d233bebda96de85cc0e9dfc0a86d54598	71ed09d8-b39b-46f8-9892-561d0c13b300	fastq_runid_f22e513d233bebda96de85cc0e9dfc0a86d54598_0_0_3_4_5.fastq	barcode05	96.77	99.72	protein homolog model	ErmB	0	739	100.0	https://card.mcmaster.ca/ontology/36514	antibiotic target modifying enzyme. macrolide resistance gene. streptogramin resistance gene. lincosamide resistance gene	784	739	Enterococcus sp.	35783	605	1351	Enterococcus faecalis	100937	1:131567:2:1783272:1239:91061:186826:81852:1350:1351
Workflow successful	f22e513d233bebda96de85cc0e9dfc0a86d54598	50ca7261-33e6-4003-b359-b973b5fcd1aa	fastq_runid_f22e513d233bebda96de85cc0e9dfc0a86d54598_7_0_2_3_4_5.fastq	barcode05	96.16	98.37	protein homolog model	ErmB	0	748	100.0	https://card.mcmaster.ca/ontology/36514	antibiotic target modifying enzyme. macrolide resistance gene. streptogramin resistance gene. lincosamide resistance gene	790	748	Enterococcus faecium	1352	605	46170	Staphylococcus aureus subsp. aureus	70554	1:131567:2:1783272:1239:91061:1385:90964:1279:1280:46170
Workflow successful	f22e513d233bebda96de85cc0e9dfc0a86d54598	4a94f0c5-513f-492f-8a3d-4da1f4da61e0	fastq_runid_f22e513d233bebda96de85cc0e9dfc0a86d54598_8_0_2_3_4_5.fastq	barcode05	87.07	95.1	protein homolog model	ErmB	0	739	100.0	https://card.mcmaster.ca/ontology/36514	antibiotic target modifying enzyme. macrolide resistance gene. streptogramin resistance gene. lincosamide resistance gene	784	739	Enterococcus sp.	35783	605	990317	Streptococcus gallolyticus subsp. gallolyticus ATCC BAA-2069	3131	1:131567:2:1783272:1239:91061:186826:1300:1301:315405:53354:990317
Workflow successful	f22e513d233bebda96de85cc0e9dfc0a86d54598	2f99491c-6b49-4fd6-b1e0-e5e499bdb9d6	fastq_runid_f22e513d233bebda96de85cc0e9dfc0a86d54598_13_0_4_5.fastq	barcode05	91.28	96.26	protein homolog model	ErmC	7	727	97.82600000000001	https://card.mcmaster.ca/ontology/36389	antibiotic target modifying enzyme. macrolide resistance gene. streptogramin resistance gene. lincosamide resistance gene	1355	736	Staphylococcus hyicus	1284	622	2	Bacteria	6290	1:131567:2
Workflow successful	f22e513d233bebda96de85cc0e9dfc0a86d54598	c57fe72d-9e79-40ee-ab41-1a166e9dbf48	fastq_runid_f22e513d233bebda96de85cc0e9dfc0a86d54598_10_0_4_5.fastq	barcode05	82.9	88.47	rRNA mutation model	Escherichia coli 16S rRNA mutation in the rrsH gene conferring resistance to spectinomycin	0	1542	100.0	https://card.mcmaster.ca/ontology/39956	aminoglycoside resistance gene. antibiotic resistant gene variant or mutant	2324	1542	Escherichia coli K-12	83333	141	1242245	Acinetobacter johnsonii XBB1	31769	1:131567:2:1224:1236:72274:468:469:40214:1242245
Workflow successful	f22e513d233bebda96de85cc0e9dfc0a86d54598	32efc646-ec3c-4f23-a8ed-f952f2595e66	fastq_runid_f22e513d233bebda96de85cc0e9dfc0a86d54598_10_0_4_5.fastq	barcode05	80.62	87.71	rRNA mutation model	Escherichia coli 16S rRNA mutation in the rrsH gene conferring resistance to spectinomycin	0	1542	100.0	https://card.mcmaster.ca/ontology/39956	aminoglycoside resistance gene. antibiotic resistant gene variant or mutant	2324	1542	Escherichia coli K-12	83333	141	1242245	Acinetobacter johnsonii XBB1	34990	1:131567:2:1224:1236:72274:468:469:40214:1242245
Workflow successful	f22e513d233bebda96de85cc0e9dfc0a86d54598	9984f3a4-2b1d-4696-a9d6-bb738275cfab	fastq_runid_f22e513d233bebda96de85cc0e9dfc0a86d54598_1_0_1_2_3_4_5.fastq	barcode05	94.5	98.93	protein homolog model	lnuA	0	487	100.0	https://card.mcmaster.ca/ontology/39269	antibiotic inactivation enzyme. lincosamide resistance gene	604	487	Staphylococcus chromogenes	46126	778	33959	Lactobacillus johnsonii	7990	1:131567:2:1783272:1239:91061:186826:33958:1578:33959
Workflow successful	f22e513d233bebda96de85cc0e9dfc0a86d54598	4e53cbdc-3ab4-4cda-a062-cac8a27fa3e6	fastq_runid_f22e513d233bebda96de85cc0e9dfc0a86d54598_9_0_1_2_3_4_5.fastq	barcode05	94.18	98.12	protein homolog model	lnuA	0	487	100.0	https://card.mcmaster.ca/ontology/39269	antibiotic inactivation enzyme. lincosamide resistance gene	604	487	Staphylococcus chromogenes	46126	778	491077	Lactobacillus reuteri SD2112	18712	1:131567:2:1783272:1239:91061:186826:33958:1578:1598:491077
Workflow successful	f22e513d233bebda96de85cc0e9dfc0a86d54598	4515922c-e45b-4c2c-8a8c-6222e9f4490b	fastq_runid_f22e513d233bebda96de85cc0e9dfc0a86d54598_13_0_2_3_4_5.fastq	barcode05	96.0	98.73	protein homolog model	lnuA	164	483	65.503	https://card.mcmaster.ca/ontology/39269	antibiotic inactivation enzyme. lincosamide resistance gene	604	487	Staphylococcus chromogenes	46126	778	91061	Bacilli	5249	1:131567:2:1783272:1239:91061
Workflow successful	f22e513d233bebda96de85cc0e9dfc0a86d54598	ed0ec7c9-89de-4559-9c56-8828493ba8f0	fastq_runid_f22e513d233bebda96de85cc0e9dfc0a86d54598_3_0_2_3_4_5.fastq	barcode05	96.16	99.17	protein homolog model	lnuA	0	487	100.0	https://card.mcmaster.ca/ontology/39269	antibiotic inactivation enzyme. lincosamide resistance gene	604	487	Staphylococcus chromogenes	46126	778	33959	Lactobacillus johnsonii	18003	1:131567:2:1783272:1239:91061:186826:33958:1578:33959
Workflow successful	f22e513d233bebda96de85cc0e9dfc0a86d54598	d665f086-2713-438f-ab76-471a30b720ad	fastq_runid_f22e513d233bebda96de85cc0e9dfc0a86d54598_4_0_2_3_4_5.fastq	barcode05	72.47	80.03	rRNA mutation model	Mycobacterium smegmatis 16S rRNA mutation in the rrsA gene conferring resistance to hygromycin B	8	1391	90.51	https://card.mcmaster.ca/ontology/40141	aminoglycoside resistance gene. antibiotic resistant gene variant or mutant	2326	1528	Mycobacterium smegmatis str. MC2 155	246196	146	28132	Prevotella melaninogenica	18796	1:131567:2:1783270:68336:976:200643:171549:171552:838:28132
Workflow successful	f22e513d233bebda96de85cc0e9dfc0a86d54598	e2913797-f6c0-4d76-bed4-b362f928802f	fastq_runid_f22e513d233bebda96de85cc0e9dfc0a86d54598_4_0_2_3_4_5.fastq	barcode05	73.3	84.32	rRNA mutation model	Mycobacterium smegmatis 16S rRNA mutation in the rrsA gene conferring resistance to neomycin	10	1527	99.28	https://card.mcmaster.ca/ontology/40146	aminoglycoside resistance gene. antibiotic resistant gene variant or mutant	2331	1528	Mycobacterium smegmatis str. MC2 155	246196	146	610130	[Clostridium] saccharolyticum WM1	5635	1:131567:2:1783272:1239:186801:186802:186803:1506553:84030:610130
Workflow successful	f22e513d233bebda96de85cc0e9dfc0a86d54598	545ded89-c56d-4963-b469-f265845688f3	fastq_runid_f22e513d233bebda96de85cc0e9dfc0a86d54598_4_0_3_4_5.fastq	barcode05	91.18	97.38	protein homolog model	QnrB5	7	681	98.97200000000001	https://card.mcmaster.ca/ontology/39153	fluoroquinolone resistance gene. antibiotic target protection protein	666	681	Salmonella enterica subsp. enterica serovar Berta	28142	660	354276	Enterobacter cloacae complex	8597	1:131567:2:1224:1236:91347:543:547:354276
Workflow successful	f22e513d233bebda96de85cc0e9dfc0a86d54598	5773a167-608f-4e94-8462-e6377c0e2a61	fastq_runid_f22e513d233bebda96de85cc0e9dfc0a86d54598_7_0_4_5.fastq	barcode05	95.82	98.89	protein homolog model	ROB-1	0	919	100.0	https://card.mcmaster.ca/ontology/39429	beta-lactam resistance gene. antibiotic inactivation enzyme	716	919	Mannheimia haemolytica	75985	411	537457	Actinobacillus pleuropneumoniae serovar 7 str. AP76	54864	1:131567:2:1224:1236:135625:712:713:715:209841:537457
Workflow successful	f22e513d233bebda96de85cc0e9dfc0a86d54598	2067daa5-23e6-4eac-b876-81a656d7b2b2	fastq_runid_f22e513d233bebda96de85cc0e9dfc0a86d54598_15_0_4_5.fastq	barcode05	83.44	88.44	rRNA mutation model	Salmonella enterica serovar Typhimurium 16S rRNA mutation in the rrsD gene conferring resistance to spectinomycin	6	1537	99.15799999999999	https://card.mcmaster.ca/ontology/40114	aminoglycoside resistance gene. antibiotic resistant gene variant or mutant	2340	1544	Salmonella enterica subsp. salamae	59202	141	1242245	Acinetobacter johnsonii XBB1	36630	1:131567:2:1224:1236:72274:468:469:40214:1242245
Workflow successful	f22e513d233bebda96de85cc0e9dfc0a86d54598	1659b4ee-a6fc-407c-bdeb-43d0ab5ace76	fastq_runid_f22e513d233bebda96de85cc0e9dfc0a86d54598_4_0_1_2_3_4_5.fastq	barcode05	82.68	87.96	rRNA mutation model	Salmonella enterica serovar Typhimurium 16S rRNA mutation in the rrsD gene conferring resistance to spectinomycin	3	1541	99.611	https://card.mcmaster.ca/ontology/40114	aminoglycoside resistance gene. antibiotic resistant gene variant or mutant	2340	1544	Salmonella enterica subsp. salamae	59202	141	1242245	Acinetobacter johnsonii XBB1	38828	1:131567:2:1224:1236:72274:468:469:40214:1242245
Workflow successful	f22e513d233bebda96de85cc0e9dfc0a86d54598	2f90f224-a90c-4792-8741-8876aa62f681	fastq_runid_f22e513d233bebda96de85cc0e9dfc0a86d54598_13_0_1_2_3_4_5.fastq	barcode05	83.08	88.3	rRNA mutation model	Salmonella enterica serovar Typhimurium 16S rRNA mutation in the rrsD gene conferring resistance to spectinomycin	3	1539	99.48200000000001	https://card.mcmaster.ca/ontology/40114	aminoglycoside resistance gene. antibiotic resistant gene variant or mutant	2340	1544	Salmonella enterica subsp. salamae	59202	141	1242245	Acinetobacter johnsonii XBB1	39281	1:131567:2:1224:1236:72274:468:469:40214:1242245
Workflow successful	f22e513d233bebda96de85cc0e9dfc0a86d54598	664a4c9a-a608-4aca-87bc-cc1e4b10af3b	fastq_runid_f22e513d233bebda96de85cc0e9dfc0a86d54598_19_0_3_4_5.fastq	barcode05	96.53	99.73	protein homolog model	spd	0	775	100.0	https://card.mcmaster.ca/ontology/39031	aminoglycoside resistance gene. antibiotic inactivation enzyme	542	775	Staphylococcus aureus	1280	584	523796	Staphylococcus aureus subsp. aureus ST398	3332	1:131567:2:1783272:1239:91061:1385:90964:1279:1280:46170:523796
Workflow successful	f22e513d233bebda96de85cc0e9dfc0a86d54598	4576b4d4-a011-4443-b338-8b845c67cd5e	fastq_runid_f22e513d233bebda96de85cc0e9dfc0a86d54598_7_0_3_4_5.fastq	barcode05	64.85	74.17	protein variant model	Staphylococcus aureus rpoB mutants conferring resistance to daptomycin	1899	3260	38.316	https://card.mcmaster.ca/ontology/39871	lipopeptide antibiotic resistance gene. antibiotic resistant gene variant or mutant	2204	3552	Staphylococcus aureus subsp. aureus MRSA252	282458	7	1236	Gammaproteobacteria	441	1:131567:2:1224:1236
Workflow successful	f22e513d233bebda96de85cc0e9dfc0a86d54598	c2e9030c-8f63-458e-9e9f-23fa17dc4c23	fastq_runid_f22e513d233bebda96de85cc0e9dfc0a86d54598_5_0_3_4_5.fastq	barcode05	93.76	98.24	protein homolog model	sul2	0	817	100.0	https://card.mcmaster.ca/ontology/36551	sulfonamide resistance gene. antibiotic target replacement protein	175	817	Vibrio cholerae	666	537	1236	Gammaproteobacteria	27027	1:131567:2:1224:1236
Workflow successful	f22e513d233bebda96de85cc0e9dfc0a86d54598	c8cf0cd2-950c-4515-b7e9-2f6f823db801	fastq_runid_f22e513d233bebda96de85cc0e9dfc0a86d54598_12_0_2_3_4_5.fastq	barcode05	95.7	98.76	protein homolog model	tetH	0	1150	95.594	https://card.mcmaster.ca/ontology/36314	efflux pump conferring antibiotic resistance	522	1203	Pasteurella multocida	747	259	1263831	Bibersteinia trehalosi USDA-ARS-USMARC-189	41566	1:131567:2:1224:1236:135625:712:476528:47735:1263831
Workflow successful	f22e513d233bebda96de85cc0e9dfc0a86d54598	0b6232f2-d2fe-4672-9ae2-5020958545f6	fastq_runid_f22e513d233bebda96de85cc0e9dfc0a86d54598_12_0_2_3_4_5.fastq	barcode05	95.93	99.33	protein homolog model	tetL	0	1377	100.0	https://card.mcmaster.ca/ontology/36318	efflux pump conferring antibiotic resistance	52	1377	Geobacillus stearothermophilus	1422	200	990317	Streptococcus gallolyticus subsp. gallolyticus ATCC BAA-2069	125745	1:131567:2:1783272:1239:91061:186826:1300:1301:315405:53354:990317
Workflow successful	f22e513d233bebda96de85cc0e9dfc0a86d54598	22e7a377-c463-4849-be22-86d843e0d9f6	fastq_runid_f22e513d233bebda96de85cc0e9dfc0a86d54598_7_0_4_5.fastq	barcode05	94.57	97.24	protein homolog model	tetQ	239	1974	87.89299999999999	https://card.mcmaster.ca/ontology/36330	tetracycline resistance gene. antibiotic target protection protein	1873	1974	Bacteroides fragilis	817	96	171549	Bacteroidales	78225	1:131567:2:1783270:68336:976:200643:171549

## Sheet: C2F1.2
exit_status	runid	read_id	filename	barcode	accuracy	identity	model	name_x	start	end	coverage	URL	categories	seq_id	seq_len	taxon	taxon_id	cluster_id	taxID	name_y	score	lineage
Workflow successful	f22e513d233bebda96de85cc0e9dfc0a86d54598	5d1a3d9b-52be-4375-91b7-a11b002b8d16	fastq_runid_f22e513d233bebda96de85cc0e9dfc0a86d54598_10_0_1_2_3_4_5.fastq	barcode10	93.02	97.26	protein homolog model	APH(3')-IIIa	0	796	100.0	https://card.mcmaster.ca/ontology/39047	aminoglycoside resistance gene. antibiotic inactivation enzyme	829	796	Campylobacter coli CVM N29710	1273173	565	32022	Campylobacter jejuni subsp. jejuni	2857	1:131567:2:1224:68525:29547:213849:72294:194:197:32022
Workflow successful	f22e513d233bebda96de85cc0e9dfc0a86d54598	467e0e1d-d7c6-4ad8-a088-4c7c29489bce	fastq_runid_f22e513d233bebda96de85cc0e9dfc0a86d54598_17_0_4_5.fastq	barcode10	72.65	81.5	rRNA mutation model	Escherichia coli 16S rRNA mutation in the rrnB gene conferring resistance to tetracycline	241	1413	76.005	https://card.mcmaster.ca/ontology/39995	tetracycline resistance gene. antibiotic resistant gene variant or mutant	2341	1542	Escherichia coli K-12	83333	141	699246	Mageeibacillus indolicus UPII9-5	3418	1:131567:2:1783272:1239:186801:186802:541000:1637257:884684:699246
Workflow successful	f22e513d233bebda96de85cc0e9dfc0a86d54598	b48ef328-0dce-4e77-94f4-d34472c0ac6b	fastq_runid_f22e513d233bebda96de85cc0e9dfc0a86d54598_14_0_4_5.fastq	barcode10	72.62	78.82	rRNA mutation model	Escherichia coli 16S rRNA mutation in the rrsB gene conferring resistance to gentamicin C	242	1418	76.265	https://card.mcmaster.ca/ontology/39980	aminoglycoside resistance gene. antibiotic resistant gene variant or mutant	2330	1542	Escherichia coli K-12	83333	141	49546	Flavobacteriaceae	3172	1:131567:2:1783270:68336:976:117743:200644:49546
Workflow successful	f22e513d233bebda96de85cc0e9dfc0a86d54598	4ded46c0-2420-4665-aef0-7c756e1b7859	fastq_runid_f22e513d233bebda96de85cc0e9dfc0a86d54598_4_0_3_4_5.fastq	barcode10	79.33	86.94	rRNA mutation model	Escherichia coli 16S rRNA mutation in the rrsB gene conferring resistance to tetracycline	4	1542	99.741	https://card.mcmaster.ca/ontology/39994	tetracycline resistance gene. antibiotic resistant gene variant or mutant	2319	1542	Escherichia coli K-12	83333	141	765911	Thiocystis violascens DSM 198	7706	1:131567:2:1224:1236:135613:1046:13724:73141:765911
Workflow successful	f22e513d233bebda96de85cc0e9dfc0a86d54598	746d3308-8ec7-4387-bc4f-36df51a02089	fastq_runid_f22e513d233bebda96de85cc0e9dfc0a86d54598_10_0_4_5.fastq	barcode10	76.84	80.68	protein variant model	Escherichia coli EF-Tu mutants conferring resistance to Pulvomycin	22	1045	83.171	https://card.mcmaster.ca/ontology/39953	elfamycin resistance gene. antibiotic resistant gene variant or mutant	2259	1230	Escherichia coli CFT073	199310	242	159087	Dechloromonas aromatica RCB	10994	1:131567:2:1224:28216:206389:2008795:73029:259537:159087
Workflow successful	f22e513d233bebda96de85cc0e9dfc0a86d54598	de4ef6ac-0d4f-477e-864d-5270563d1b18	fastq_runid_f22e513d233bebda96de85cc0e9dfc0a86d54598_1_0_2_3_4_5.fastq	barcode10	74.47	81.55	rRNA mutation model	Mycobacterium abscessus 16S rRNA mutation conferring resistance to gentamicin	0	1502	99.867	https://card.mcmaster.ca/ontology/39824	aminoglycoside resistance gene. antibiotic resistant gene variant or mutant	2342	1504	Mycobacterium abscessus	36809	146	699246	Mageeibacillus indolicus UPII9-5	5776	1:131567:2:1783272:1239:186801:186802:541000:1637257:884684:699246
Workflow successful	f22e513d233bebda96de85cc0e9dfc0a86d54598	35ea8dae-2072-477f-8a2a-63544e53b1b5	fastq_runid_f22e513d233bebda96de85cc0e9dfc0a86d54598_3_0_2_3_4_5.fastq	barcode10	72.48	83.0	rRNA mutation model	Mycobacterium tuberculosis 16S rRNA mutation conferring resistance to streptomycin	7	1506	97.52799999999999	https://card.mcmaster.ca/ontology/40076	aminoglycoside resistance gene. antibiotic resistant gene variant or mutant	2315	1537	Mycobacterium tuberculosis H37Rv	83332	146	1239	Firmicutes	2304	1:131567:2:1783272:1239
Workflow successful	f22e513d233bebda96de85cc0e9dfc0a86d54598	f30951ae-e032-43b3-b4db-994d42ba931e	fastq_runid_f22e513d233bebda96de85cc0e9dfc0a86d54598_1_0_2_3_4_5.fastq	barcode10	74.44	81.87	rRNA mutation model	Neisseria meningitidis 16S rRNA mutation conferring resistance to spectinomycin	242	1421	76.36	https://card.mcmaster.ca/ontology/40099	aminoglycoside resistance gene. antibiotic resistant gene variant or mutant	2343	1544	Neisseria meningitidis	487	141	1476577	Candidatus Saccharibacteria oral taxon TM7x	5575	1:131567:2:2323:1783234:95818:1476577
Workflow successful	f22e513d233bebda96de85cc0e9dfc0a86d54598	5948f1aa-a125-4588-97f1-0f7dd35f66fd	fastq_runid_f22e513d233bebda96de85cc0e9dfc0a86d54598_8_0_2_3_4_5.fastq	barcode10	93.82	98.3	protein variant model	Pseudomonas aeruginosa gyrA conferring resistance to fluoroquinolones	3	605	63.762	https://card.mcmaster.ca/ontology/40319	fluoroquinolone resistance gene. antibiotic resistant gene variant or mutant	2257	2772	Pseudomonas aeruginosa PAO1	208964	47	287	Pseudomonas aeruginosa	8081	1:131567:2:1224:1236:72274:135621:286:136841:287
Workflow successful	f22e513d233bebda96de85cc0e9dfc0a86d54598	1d51b08a-e3de-4e97-bbec-e4b918111cea	fastq_runid_f22e513d233bebda96de85cc0e9dfc0a86d54598_5_0_3_4_5.fastq	barcode10	94.74	98.18	protein homolog model	qacH	0	333	100.0	https://card.mcmaster.ca/ontology/40527	efflux pump conferring antibiotic resistance	186	333	Vibrio cholerae	666	842	168471	Laribacter hongkongensis	14302	1:131567:2:1224:28216:206351:1499392:168470:168471
Workflow successful	f22e513d233bebda96de85cc0e9dfc0a86d54598	b54d03b7-e953-4a8f-80a6-c1b150407e2d	fastq_runid_f22e513d233bebda96de85cc0e9dfc0a86d54598_10_0_1_2_3_4_5.fastq	barcode10	71.26	79.63	rRNA mutation model	Salmonella enterica serovar Typhimurium 16S rRNA mutation in the rrsD gene conferring resistance to spectinomycin	138	1303	75.453	https://card.mcmaster.ca/ontology/40114	aminoglycoside resistance gene. antibiotic resistant gene variant or mutant	2340	1544	Salmonella enterica subsp. salamae	59202	141	1796613	Bacteroides caecimuris	3090	1:131567:2:1783270:68336:976:200643:171549:815:816:1796613
Workflow successful	f22e513d233bebda96de85cc0e9dfc0a86d54598	8e960b75-bcfc-4c90-8d5c-49760b114399	fastq_runid_f22e513d233bebda96de85cc0e9dfc0a86d54598_6_0_4_5.fastq	barcode10	73.54	81.69	protein homolog model	Streptomyces cinnamoneus EF-Tu mutants conferring resistance to elfamycin	39	885	70.854	https://card.mcmaster.ca/ontology/39943	elfamycin resistance gene. antibiotic resistant gene variant or mutant. gene involved in self resistance to antibiotic	15	1194	Streptomyces cinnamoneus	53446	265	670487	Oceanithermus profundus DSM 14977	709	1:131567:2:1783272:1297:188787:68933:188786:208447:187137:670487
Workflow successful	f22e513d233bebda96de85cc0e9dfc0a86d54598	2fc804d1-484b-4d3f-af02-04a1da2fbce8	fastq_runid_f22e513d233bebda96de85cc0e9dfc0a86d54598_14_0_4_5.fastq	barcode10	96.57	98.91	protein homolog model	tet31	15	1232	98.70200000000001	https://card.mcmaster.ca/ontology/36615	efflux pump conferring antibiotic resistance	1719	1233	Aeromonas salmonicida subsp. salmonicida	29491	239	1238	Piscirickettsia salmonis	97155	1:131567:2:1224:1236:72273:135616:1237:1238
Workflow successful	f22e513d233bebda96de85cc0e9dfc0a86d54598	c59a43fe-6aa4-454f-9117-5bbd7c1e8eb4	fastq_runid_f22e513d233bebda96de85cc0e9dfc0a86d54598_7_0_3_4_5.fastq	barcode10	93.53	97.24	protein homolog model	tetL	1	1377	99.927	https://card.mcmaster.ca/ontology/36318	efflux pump conferring antibiotic resistance	52	1377	Geobacillus stearothermophilus	1422	200	1352	Enterococcus faecium	19085	1:131567:2:1783272:1239:91061:186826:81852:1350:1352

## Sheet: C1F1.3
exit_status	runid	read_id	filename	barcode	accuracy	identity	model	name_x	start	end	coverage	URL	categories	seq_id	seq_len	taxon	taxon_id	cluster_id	taxID	name_y	score	lineage
Workflow successful	f22e513d233bebda96de85cc0e9dfc0a86d54598	a7872033-4a2b-42b2-a88b-32537d3bf0df	fastq_runid_f22e513d233bebda96de85cc0e9dfc0a86d54598_8_0_1_2_3_4_5.fastq	barcode06	73.68	82.26	rRNA mutation model	Escherichia coli 16S rRNA mutation in the rrsH gene conferring resistance to spectinomycin	7	1513	97.665	https://card.mcmaster.ca/ontology/39956	aminoglycoside resistance gene. antibiotic resistant gene variant or mutant	2324	1542	Escherichia coli K-12	83333	141	708126	Jeotgalibaca dankookensis	25020	1:131567:2:1783272:1239:91061:186826:186828:1470540:708126
Workflow successful	f22e513d233bebda96de85cc0e9dfc0a86d54598	e917a274-1be4-4df0-b9e7-fde87b3091ed	fastq_runid_f22e513d233bebda96de85cc0e9dfc0a86d54598_15_0_3_4_5.fastq	barcode06	76.2	83.48	rRNA mutation model	Escherichia coli 16S rRNA mutation in the rrsB gene conferring resistance to neomycin	673	1416	48.184	https://card.mcmaster.ca/ontology/39986	aminoglycoside resistance gene. antibiotic resistant gene variant or mutant	2309	1542	Escherichia coli K-12	83333	141	357809	Lachnoclostridium phytofermentans ISDg	2541	1:131567:2:1783272:1239:186801:186802:186803:1506553:66219:357809
Workflow successful	f22e513d233bebda96de85cc0e9dfc0a86d54598	7dad9aef-af6c-4b0b-8c45-b2d015e6dc31	fastq_runid_f22e513d233bebda96de85cc0e9dfc0a86d54598_17_0_2_3_4_5.fastq	barcode06	72.78	79.23	protein variant model	Enteroccocus faecium EF-Tu mutants conferring resistance to GE2270A	222	1250	80.818	https://card.mcmaster.ca/ontology/40022	elfamycin resistance gene. antibiotic resistant gene variant or mutant	2260	1272	Enterococcus faecium DO	333849	220	86664	Bacillus flexus	1156	1:131567:2:1783272:1239:91061:1385:186817:1386:86664
Workflow successful	f22e513d233bebda96de85cc0e9dfc0a86d54598	4ab30e5c-70cf-4376-a678-2ecb2dcd6c5f	fastq_runid_f22e513d233bebda96de85cc0e9dfc0a86d54598_3_0_3_4_5.fastq	barcode06	89.54	95.88	protein homolog model	AAC(6')-Ie-APH(2'')-Ia	0	1441	100.0	https://card.mcmaster.ca/ontology/38997	aminoglycoside resistance gene. antibiotic inactivation enzyme	1975	1441	Staphylococcus aureus	1280	180	1	root	8293	1
Workflow successful	f22e513d233bebda96de85cc0e9dfc0a86d54598	2010c9be-ce41-4984-90cf-f417cbbea6ac	fastq_runid_f22e513d233bebda96de85cc0e9dfc0a86d54598_14_0_1_2_3_4_5.fastq	barcode06	77.29	85.1	rRNA mutation model	Mycobacterium smegmatis 16S rRNA mutation in the rrsA gene conferring resistance to neomycin	1311	1528	27.127	https://card.mcmaster.ca/ontology/40146	aminoglycoside resistance gene. antibiotic resistant gene variant or mutant	2331	1528	Mycobacterium smegmatis str. MC2 155	246196	146	158189	Sphaerochaeta globosa str. Buddy	2329	1:131567:2:203691:203692:136:137:399320:1131703:158189
Workflow successful	f22e513d233bebda96de85cc0e9dfc0a86d54598	9324567d-6e9b-44d4-a935-f2f61f5d0b61	fastq_runid_f22e513d233bebda96de85cc0e9dfc0a86d54598_7_0_4_5.fastq	barcode06	89.84	93.57	protein homolog model	tetT	2	498	25.358	https://card.mcmaster.ca/ontology/36332	tetracycline resistance gene. antibiotic target protection protein	733	1956	Streptococcus pyogenes	1314	98	1912856	Peptoniphilus sp. ING2-D1G	13342	1:131567:2:1783272:1239:1737404:1737405:1570339:162289:1912856

## Sheet: C2F1.3
exit_status	runid	read_id	filename	barcode	accuracy	identity	model	name_x	start	end	coverage	URL	categories	seq_id	seq_len	taxon	taxon_id	cluster_id	taxID	name_y	score	lineage
Workflow successful	f22e513d233bebda96de85cc0e9dfc0a86d54598	8521c789-cf1d-42dd-bf96-1b28254f7ecc	fastq_runid_f22e513d233bebda96de85cc0e9dfc0a86d54598_12_0_1_2_3_4_5.fastq	barcode11	93.86	98.42	protein homolog model	APH(3')-IIIa	0	779	97.86399999999999	https://card.mcmaster.ca/ontology/39047	aminoglycoside resistance gene. antibiotic inactivation enzyme	829	796	Campylobacter coli CVM N29710	1273173	565	1314	Streptococcus pyogenes	6665	1:131567:2:1783272:1239:91061:186826:1300:1301:1314
Workflow successful	f22e513d233bebda96de85cc0e9dfc0a86d54598	63869e1a-48ff-40a3-9bab-20fa47ab51d7	fastq_runid_f22e513d233bebda96de85cc0e9dfc0a86d54598_0_0_1_2_3_4_5.fastq	barcode11	73.72	80.74	rRNA mutation model	Chlamydophila psittaci 16S rRNA mutation conferring resistance to spectinomycin	243	1131	58.925	https://card.mcmaster.ca/ontology/40087	aminoglycoside resistance gene. antibiotic resistant gene variant or mutant	2325	1507	Chlamydia psittaci 6BC	331636	152	2132	Spiroplasma	961	1:131567:2:1783272:544448:31969:186328:2131:2132
Workflow successful	f22e513d233bebda96de85cc0e9dfc0a86d54598	3460761c-e0a0-454c-963a-eafb942e8117	fastq_runid_f22e513d233bebda96de85cc0e9dfc0a86d54598_4_0_2_3_4_5.fastq	barcode11	76.52	81.1	protein variant model	Clostridium difficile EF-Tu mutants conferring resistance to elfamycin	518	1175	66.293	https://card.mcmaster.ca/ontology/39941	elfamycin resistance gene. antibiotic resistant gene variant or mutant	2185	1194	Clostridium difficile	1496	267	334413	Finegoldia magna ATCC 29328	900	1:131567:2:1783272:1239:1737404:1737405:1570339:150022:1260:334413
Workflow successful	f22e513d233bebda96de85cc0e9dfc0a86d54598	e266e097-8b34-4af5-842b-6f4c3db6fa29	fastq_runid_f22e513d233bebda96de85cc0e9dfc0a86d54598_9_0_1_2_3_4_5.fastq	barcode11	94.79	98.34	protein homolog model	ErmB	0	739	100.0	https://card.mcmaster.ca/ontology/36514	antibiotic target modifying enzyme. macrolide resistance gene. streptogramin resistance gene. lincosamide resistance gene	787	739	Streptococcus pyogenes	1314	605	1423721	Lactobacillus amylophilus DSM 20533 = JCM 1125	119372	1:131567:2:1783272:1239:91061:186826:33958:1578:1603:1423721
Workflow successful	f22e513d233bebda96de85cc0e9dfc0a86d54598	0e95c901-823a-41ac-8498-68c0213abf73	fastq_runid_f22e513d233bebda96de85cc0e9dfc0a86d54598_14_0_4_5.fastq	barcode11	86.11	93.94	protein homolog model	ErmB	2	739	99.729	https://card.mcmaster.ca/ontology/36514	antibiotic target modifying enzyme. macrolide resistance gene. streptogramin resistance gene. lincosamide resistance gene	787	739	Streptococcus pyogenes	1314	605	1423721	Lactobacillus amylophilus DSM 20533 = JCM 1125	38479	1:131567:2:1783272:1239:91061:186826:33958:1578:1603:1423721
Workflow successful	f22e513d233bebda96de85cc0e9dfc0a86d54598	0858a041-aa9e-4d03-aafa-365d496030e6	fastq_runid_f22e513d233bebda96de85cc0e9dfc0a86d54598_14_0_3_4_5.fastq	barcode11	91.9	96.72	protein homolog model	ErmB	424	739	46.074	https://card.mcmaster.ca/ontology/36514	antibiotic target modifying enzyme. macrolide resistance gene. streptogramin resistance gene. lincosamide resistance gene	787	739	Streptococcus pyogenes	1314	605	186826	Lactobacillales	3195	1:131567:2:1783272:1239:91061:186826
Workflow successful	f22e513d233bebda96de85cc0e9dfc0a86d54598	b86d0cf1-cfc4-4245-aa33-fd76b1eca3c6	fastq_runid_f22e513d233bebda96de85cc0e9dfc0a86d54598_19_0_3_4_5.fastq	barcode11	88.96	96.4	protein homolog model	ErmC	0	727	98.777	https://card.mcmaster.ca/ontology/36389	antibiotic target modifying enzyme. macrolide resistance gene. streptogramin resistance gene. lincosamide resistance gene	1355	736	Staphylococcus hyicus	1284	622	1280	Staphylococcus aureus	2774	1:131567:2:1783272:1239:91061:1385:90964:1279:1280
Workflow successful	f22e513d233bebda96de85cc0e9dfc0a86d54598	40c24b9c-988c-4c4b-9c5c-e7bfde0b692e	fastq_runid_f22e513d233bebda96de85cc0e9dfc0a86d54598_13_0_3_4_5.fastq	barcode11	77.65	84.98	rRNA mutation model	Escherichia coli 16S rRNA mutation in the rrsB gene conferring resistance to tetracycline	1168	1415	71.30199999999999	https://card.mcmaster.ca/ontology/39994	tetracycline resistance gene. antibiotic resistant gene variant or mutant	2319	1542	Escherichia coli K-12	83333	141	13	Dictyoglomus	324	1:131567:2:68297:203486:203487:203488:13
Workflow successful	f22e513d233bebda96de85cc0e9dfc0a86d54598	5b594402-0336-4d20-91f7-a3f9750c5df8	fastq_runid_f22e513d233bebda96de85cc0e9dfc0a86d54598_6_0_2_3_4_5.fastq	barcode11	90.79	95.83	protein homolog model	floR	0	443	36.431	https://card.mcmaster.ca/ontology/39139	efflux pump conferring antibiotic resistance	2126	1216	Salmonella enterica subsp. enterica serovar Typhimurium	90371	253	470	Acinetobacter baumannii	15493	1:131567:2:1224:1236:72274:468:469:909768:470
Workflow successful	f22e513d233bebda96de85cc0e9dfc0a86d54598	bbbdfc41-53ce-42bd-895a-2ee0c21bb6ec	fastq_runid_f22e513d233bebda96de85cc0e9dfc0a86d54598_7_0_1_2_3_4_5.fastq	barcode11	80.85	87.41	rRNA mutation model	Helicobacter pylori 16S rRNA mutation conferring resistance to tetracycline	0	1500	99.93299999999999	https://card.mcmaster.ca/ontology/40112	tetracycline resistance gene. antibiotic resistant gene variant or mutant	2355	1501	Helicobacter pylori 26695	85962	153	944547	Arcobacter sp. L	30630	1:131567:2:1224:68525:29547:213849:72294:28196:944547
Workflow successful	f22e513d233bebda96de85cc0e9dfc0a86d54598	ca2d6ea3-fd1a-44fb-9621-26a5d63f10d9	fastq_runid_f22e513d233bebda96de85cc0e9dfc0a86d54598_3_0_4_5.fastq	barcode11	72.09	81.96	rRNA mutation model	Helicobacter pylori 16S rRNA mutation conferring resistance to tetracycline	111	1307	79.68	https://card.mcmaster.ca/ontology/40112	tetracycline resistance gene. antibiotic resistant gene variant or mutant	2355	1501	Helicobacter pylori 26695	85962	153	126	Planctomycetaceae	1089	1:131567:2:1783257:203682:203683:112:126
Workflow successful	f22e513d233bebda96de85cc0e9dfc0a86d54598	81155bd6-3bd6-4337-b803-082d3df7b421	fastq_runid_f22e513d233bebda96de85cc0e9dfc0a86d54598_10_0_3_4_5.fastq	barcode11	73.84	81.73	rRNA mutation model	Helicobacter pylori 16S rRNA mutation conferring resistance to tetracycline	117	1204	72.418	https://card.mcmaster.ca/ontology/40112	tetracycline resistance gene. antibiotic resistant gene variant or mutant	2355	1501	Helicobacter pylori 26695	85962	153	889453	Alkalitalea saponilacus	12455	1:131567:2:1783270:68336:976:200643:1970189:558415:1193324:889453
Workflow successful	f22e513d233bebda96de85cc0e9dfc0a86d54598	93e4089d-fa0f-49aa-aa5b-455f747a58b8	fastq_runid_f22e513d233bebda96de85cc0e9dfc0a86d54598_14_0_3_4_5.fastq	barcode11	72.74	84.46	rRNA mutation model	Helicobacter pylori 16S rRNA mutation conferring resistance to tetracycline	111	868	50.433	https://card.mcmaster.ca/ontology/40112	tetracycline resistance gene. antibiotic resistant gene variant or mutant	2355	1501	Helicobacter pylori 26695	85962	153	91353	Campylobacter hyointestinalis subsp. lawsonii	1089	1:131567:2:1224:68525:29547:213849:72294:194:198:91353
Workflow successful	f22e513d233bebda96de85cc0e9dfc0a86d54598	a8e75208-84f6-484b-8402-6444b1738bf0	fastq_runid_f22e513d233bebda96de85cc0e9dfc0a86d54598_4_0_2_3_4_5.fastq	barcode11	93.12	97.47	protein homolog model	linG	0	819	99.514	https://card.mcmaster.ca/ontology/39313	antibiotic inactivation enzyme. lincosamide resistance gene	1338	823	Escherichia coli	562	531	562	Escherichia coli	17849	1:131567:2:1224:1236:91347:543:561:562
Workflow successful	f22e513d233bebda96de85cc0e9dfc0a86d54598	84c91fda-4319-4b1c-b7cf-7a60ace08240	fastq_runid_f22e513d233bebda96de85cc0e9dfc0a86d54598_13_0_4_5.fastq	barcode11	94.65	97.55	protein homolog model	lnuC	0	495	100.0	https://card.mcmaster.ca/ontology/39271	antibiotic inactivation enzyme. lincosamide resistance gene	179	495	Streptococcus agalactiae	1311	775	759914	Brachyspira pilosicoli 95/1000	41878	1:131567:2:203691:203692:1643686:143786:29521:52584:759914
Workflow successful	f22e513d233bebda96de85cc0e9dfc0a86d54598	b8f67bea-e798-4f9a-8819-2783de8b6d7e	fastq_runid_f22e513d233bebda96de85cc0e9dfc0a86d54598_14_0_3_4_5.fastq	barcode11	74.47	83.19	rRNA mutation model	Mycobacterium abscessus 16S rRNA mutation conferring resistance to tobramycin	637	1493	56.915	https://card.mcmaster.ca/ontology/39821	aminoglycoside resistance gene. antibiotic resistant gene variant or mutant	2350	1504	Mycobacterium abscessus	36809	146	1046	Chromatiaceae	3364	1:131567:2:1224:1236:135613:1046
Workflow successful	f22e513d233bebda96de85cc0e9dfc0a86d54598	7f7b7ea9-f6fa-4cd4-8554-b6d580f673c8	fastq_runid_f22e513d233bebda96de85cc0e9dfc0a86d54598_19_0_2_3_4_5.fastq	barcode11	76.77	83.86	rRNA mutation model	Mycobacterium smegmatis 16S rRNA mutation in the rrsB gene conferring resistance to hygromycin B	0	1517	99.28	https://card.mcmaster.ca/ontology/40142	aminoglycoside resistance gene. antibiotic resistant gene variant or mutant	2308	1528	Mycobacterium smegmatis str. MC2 155	246196	146	1805714	Christensenella massiliensis	6084	1:131567:2:1783272:1239:186801:186802:990719:990721:1805714
Workflow successful	f22e513d233bebda96de85cc0e9dfc0a86d54598	46905895-6887-4093-ae73-32c8c843eeaf	fastq_runid_f22e513d233bebda96de85cc0e9dfc0a86d54598_16_0_2_3_4_5.fastq	barcode11	73.12	81.58	rRNA mutation model	Mycobacterium smegmatis 16S rRNA mutation in the rrsB gene conferring resistance to viomycin	285	1528	81.348	https://card.mcmaster.ca/ontology/40149	antibiotic resistant gene variant or mutant. peptide antibiotic resistance gene	2338	1528	Mycobacterium smegmatis str. MC2 155	246196	146	1502	Clostridium perfringens	1637	1:131567:2:1783272:1239:186801:186802:31979:1485:1502
Workflow successful	f22e513d233bebda96de85cc0e9dfc0a86d54598	33698add-1345-4cae-982e-6b34af3eefd9	fastq_runid_f22e513d233bebda96de85cc0e9dfc0a86d54598_14_0_1_2_3_4_5.fastq	barcode11	73.05	80.18	rRNA mutation model	Mycobacterium tuberculosis 16S rRNA mutation conferring resistance to kanamycin	7	972	62.785	https://card.mcmaster.ca/ontology/40020	aminoglycoside resistance gene. antibiotic resistant gene variant or mutant	2346	1537	Mycobacterium tuberculosis H37Rv	83332	146	1318466	Acholeplasma palmae J233	10558	1:131567:2:1783272:544448:31969:186329:2146:2147:38986:1318466
Workflow successful	f22e513d233bebda96de85cc0e9dfc0a86d54598	e4b3cf9c-08b8-429f-af34-187a8f0d533b	fastq_runid_f22e513d233bebda96de85cc0e9dfc0a86d54598_6_0_1_2_3_4_5.fastq	barcode11	75.39	83.61	rRNA mutation model	Mycobacterium tuberculosis 16S rRNA mutation conferring resistance to viomycin	233	1537	84.84100000000001	https://card.mcmaster.ca/ontology/40021	antibiotic resistant gene variant or mutant. peptide antibiotic resistance gene	2318	1537	Mycobacterium tuberculosis H37Rv	83332	146	1852374	Ezakiella massiliensis	3209	1:131567:2:1783272:1239:1737404:1737407:1582879:1852374
Workflow successful	f22e513d233bebda96de85cc0e9dfc0a86d54598	8eda6b9a-adca-42a7-8dd6-dd6ab20aa56a	fastq_runid_f22e513d233bebda96de85cc0e9dfc0a86d54598_8_0_2_3_4_5.fastq	barcode11	87.35	88.96	rRNA mutation model	Neisseria gonorrhoeae 16S rRNA mutation conferring resistance to spectinomycin	1377	1541	50.305	https://card.mcmaster.ca/ontology/40097	aminoglycoside resistance gene. antibiotic resistant gene variant or mutant	2323	1545	Neisseria gonorrhoeae	485	141	470	Acinetobacter baumannii	2025	1:131567:2:1224:1236:72274:468:469:909768:470
Workflow successful	f22e513d233bebda96de85cc0e9dfc0a86d54598	fe439d90-af65-41df-b8fc-71705dc87677	fastq_runid_f22e513d233bebda96de85cc0e9dfc0a86d54598_13_0_1_2_3_4_5.fastq	barcode11	77.56	84.55	rRNA mutation model	Neisseria meningitidis 16S rRNA mutation conferring resistance to spectinomycin	1048	1537	46.951	https://card.mcmaster.ca/ontology/40099	aminoglycoside resistance gene. antibiotic resistant gene variant or mutant	2343	1544	Neisseria meningitidis	487	141	2	Bacteria	1764	1:131567:2
Workflow successful	f22e513d233bebda96de85cc0e9dfc0a86d54598	abb90043-915b-41d7-9fae-d0aa95a495ae	fastq_runid_f22e513d233bebda96de85cc0e9dfc0a86d54598_17_0_3_4_5.fastq	barcode11	73.11	84.9	rRNA mutation model	Propionibacterium acnes 16S rRNA mutation conferring resistance to tetracycline	637	1172	36.003	https://card.mcmaster.ca/ontology/40101	tetracycline resistance gene. antibiotic resistant gene variant or mutant	2336	1486	Propionibacterium acnes	1747	146	699246	Mageeibacillus indolicus UPII9-5	576	1:131567:2:1783272:1239:186801:186802:541000:1637257:884684:699246
Workflow successful	f22e513d233bebda96de85cc0e9dfc0a86d54598	68ca341e-28e3-46f1-87aa-d81cadff8236	fastq_runid_f22e513d233bebda96de85cc0e9dfc0a86d54598_7_0_1_2_3_4_5.fastq	barcode11	95.2	97.94	protein variant model	Pseudomonas aeruginosa parC conferring resistance to fluoroquinolone	889	2265	87.13600000000001	https://card.mcmaster.ca/ontology/40355	fluoroquinolone resistance gene. antibiotic resistant gene variant or mutant. gene involved in self resistance to antibiotic	2279	2265	Pseudomonas aeruginosa	287	72	287	Pseudomonas aeruginosa	20690	1:131567:2:1224:1236:72274:135621:286:136841:287
Workflow successful	f22e513d233bebda96de85cc0e9dfc0a86d54598	57e7577e-55b5-4c15-bf7c-cf517323953c	fastq_runid_f22e513d233bebda96de85cc0e9dfc0a86d54598_18_0_1_2_3_4_5.fastq	barcode11	71.39	81.42	rRNA mutation model	Salmonella enterica serovar Typhimurium 16S rRNA mutation in the rrsD gene conferring resistance to spectinomycin	135	1291	74.87	https://card.mcmaster.ca/ontology/40114	aminoglycoside resistance gene. antibiotic resistant gene variant or mutant	2340	1544	Salmonella enterica subsp. salamae	59202	141	239934	Akkermansia	1849	1:131567:2:1783257:74201:203494:48461:1647988:239934
Workflow successful	f22e513d233bebda96de85cc0e9dfc0a86d54598	d4abf0de-fa1c-425e-bb02-e267b0f846e8	fastq_runid_f22e513d233bebda96de85cc0e9dfc0a86d54598_10_0_4_5.fastq	barcode11	76.71	83.21	rRNA mutation model	Salmonella enterica serovar Typhimurium 16S rRNA mutation in the rrsD gene conferring resistance to spectinomycin	286	863	90.596	https://card.mcmaster.ca/ontology/40114	aminoglycoside resistance gene. antibiotic resistant gene variant or mutant	2340	1544	Salmonella enterica subsp. salamae	59202	141	102684	Streptococcus infantarius	841	1:131567:2:1783272:1239:91061:186826:1300:1301:102684
Workflow successful	f22e513d233bebda96de85cc0e9dfc0a86d54598	74b113d3-0e66-43b3-bd9c-40abdaaa90db	fastq_runid_f22e513d233bebda96de85cc0e9dfc0a86d54598_0_0_2_3_4_5.fastq	barcode11	72.07	81.51	rRNA mutation model	Salmonella enterica serovar Typhimurium 16S rRNA mutation in the rrsD gene conferring resistance to spectinomycin	4	1303	88.141	https://card.mcmaster.ca/ontology/40114	aminoglycoside resistance gene. antibiotic resistant gene variant or mutant	2340	1544	Salmonella enterica subsp. salamae	59202	141	906968	Treponema brennaborense DSM 12168	1361	1:131567:2:203691:203692:136:137:157:81028:906968
Workflow successful	f22e513d233bebda96de85cc0e9dfc0a86d54598	449bc533-2224-4f34-bf5a-355b4f5f7896	fastq_runid_f22e513d233bebda96de85cc0e9dfc0a86d54598_18_0_3_4_5.fastq	barcode11	75.15	84.14	rRNA mutation model	Salmonella enterica serovar Typhimurium 16S rRNA mutation in the rrsD gene conferring resistance to spectinomycin	38	1295	81.41199999999999	https://card.mcmaster.ca/ontology/40114	aminoglycoside resistance gene. antibiotic resistant gene variant or mutant	2340	1544	Salmonella enterica subsp. salamae	59202	141	357809	Lachnoclostridium phytofermentans ISDg	3915	1:131567:2:1783272:1239:186801:186802:186803:1506553:66219:357809
Workflow successful	f22e513d233bebda96de85cc0e9dfc0a86d54598	58f59834-aa81-4e7e-a513-17468df69908	fastq_runid_f22e513d233bebda96de85cc0e9dfc0a86d54598_4_0_1_2_3_4_5.fastq	barcode11	83.45	92.39	protein homolog model	tet31	0	1233	100.0	https://card.mcmaster.ca/ontology/36615	efflux pump conferring antibiotic resistance	1719	1233	Aeromonas salmonicida subsp. salmonicida	29491	239	1238	Piscirickettsia salmonis	8204	1:131567:2:1224:1236:72273:135616:1237:1238
Workflow successful	f22e513d233bebda96de85cc0e9dfc0a86d54598	55078cc9-42db-4443-b363-35f50e108001	fastq_runid_f22e513d233bebda96de85cc0e9dfc0a86d54598_14_0_2_3_4_5.fastq	barcode11	90.93	96.05	protein homolog model	tet40	0	1222	100.0	https://card.mcmaster.ca/ontology/36706	efflux pump conferring antibiotic resistance	463	1222	Streptococcus suis	1307	247	1458465	Megasphaera elsdenii 14-14	10121	1:131567:2:1783272:1239:909932:1843489:31977:906:907:1458465
Workflow successful	f22e513d233bebda96de85cc0e9dfc0a86d54598	12b2e551-ed10-4b11-a4ea-df7aaf239126	fastq_runid_f22e513d233bebda96de85cc0e9dfc0a86d54598_7_0_1_2_3_4_5.fastq	barcode11	68.75	77.44	protein homolog model	tet44	0	1526	79.314	https://card.mcmaster.ca/ontology/36695	tetracycline resistance gene. antibiotic target protection protein	32	1924	Campylobacter fetus subsp. fetus	32019	103	1239	Firmicutes	1108	1:131567:2:1783272:1239
Workflow successful	f22e513d233bebda96de85cc0e9dfc0a86d54598	2e50f590-e75b-4bb3-8876-3a57a4340e1f	fastq_runid_f22e513d233bebda96de85cc0e9dfc0a86d54598_2_0_2_3_4_5.fastq	barcode11	92.29	95.44	protein homolog model	tetM	1471	1920	23.373	https://card.mcmaster.ca/ontology/36325	tetracycline resistance gene. antibiotic target protection protein	1649	1921	Clostridium difficile 630	272563	106	1301	Streptococcus	35025	1:131567:2:1783272:1239:91061:186826:1300:1301
Workflow successful	f22e513d233bebda96de85cc0e9dfc0a86d54598	222b27b2-ea45-4268-a82e-149a1cbf93c1	fastq_runid_f22e513d233bebda96de85cc0e9dfc0a86d54598_19_0_2_3_4_5.fastq	barcode11	81.57	89.45	protein homolog model	tetM	0	1701	88.54799999999999	https://card.mcmaster.ca/ontology/36325	tetracycline resistance gene. antibiotic target protection protein	1649	1921	Clostridium difficile 630	272563	106	1572656	Ruminococcaceae bacterium CPB6	5719	1:131567:2:1783272:1239:186801:186802:541000:552397:1572656
Workflow successful	f22e513d233bebda96de85cc0e9dfc0a86d54598	e2165518-7004-4e1f-b33c-2a6ffb70e3c2	fastq_runid_f22e513d233bebda96de85cc0e9dfc0a86d54598_5_0_2_3_4_5.fastq	barcode11	87.15	91.02	protein homolog model	tetM	0	1920	99.948	https://card.mcmaster.ca/ontology/36325	tetracycline resistance gene. antibiotic target protection protein	1649	1921	Clostridium difficile 630	272563	106	860	Fusobacterium periodonticum	25787	1:131567:2:32066:203490:203491:203492:848:860
Workflow successful	f22e513d233bebda96de85cc0e9dfc0a86d54598	a19aae72-5863-4923-b909-69b5abdb490c	fastq_runid_f22e513d233bebda96de85cc0e9dfc0a86d54598_12_0_2_3_4_5.fastq	barcode11	85.04	87.52	protein homolog model	tetM	0	630	32.795	https://card.mcmaster.ca/ontology/36325	tetracycline resistance gene. antibiotic target protection protein	1649	1921	Clostridium difficile 630	272563	106	649756	Anaerostipes hadrus	10174	1:131567:2:1783272:1239:186801:186802:186803:207244:649756
Workflow successful	f22e513d233bebda96de85cc0e9dfc0a86d54598	12b77a55-b877-40c5-b69a-9dad6f178a7e	fastq_runid_f22e513d233bebda96de85cc0e9dfc0a86d54598_7_0_4_5.fastq	barcode11	91.19	96.67	protein homolog model	tetW	368	1920	80.833	https://card.mcmaster.ca/ontology/36333	tetracycline resistance gene. antibiotic target protection protein	875	1920	Bifidobacterium longum	216816	108	1458465	Megasphaera elsdenii 14-14	31206	1:131567:2:1783272:1239:909932:1843489:31977:906:907:1458465

## Sheet: C1F1.4
exit_status	runid	read_id	filename	barcode	accuracy	identity	model	name_x	start	end	coverage	URL	categories	seq_id	seq_len	taxon	taxon_id	cluster_id	taxID	name_y	score	lineage
Workflow successful	f22e513d233bebda96de85cc0e9dfc0a86d54598	93d8b9ea-b7f2-474f-a4b7-7c7563815d9e	fastq_runid_f22e513d233bebda96de85cc0e9dfc0a86d54598_4_0_3_4_5.fastq	barcode07	94.68	98.16	protein homolog model	AAC(6')-Ie-APH(2'')-Ia	0	1441	100.0	https://card.mcmaster.ca/ontology/38997	aminoglycoside resistance gene. antibiotic inactivation enzyme	1975	1441	Staphylococcus aureus	1280	180	46170	Staphylococcus aureus subsp. aureus	40229	1:131567:2:1783272:1239:91061:1385:90964:1279:1280:46170
Workflow successful	f22e513d233bebda96de85cc0e9dfc0a86d54598	36751689-df59-4b75-8d21-59cae71853a9	fastq_runid_f22e513d233bebda96de85cc0e9dfc0a86d54598_10_0_1_2_3_4_5.fastq	barcode07	96.71	99.37	protein homolog model	AAC(6')-Ie-APH(2'')-Ia	0	1441	100.0	https://card.mcmaster.ca/ontology/38997	aminoglycoside resistance gene. antibiotic inactivation enzyme	1975	1441	Staphylococcus aureus	1280	180	1903686	Jeotgalibaca sp. PTS2502	51001	1:131567:2:1783272:1239:91061:186826:186828:1470540:1903686
Workflow successful	f22e513d233bebda96de85cc0e9dfc0a86d54598	a6a375e0-dbdc-4a2a-8d34-83cc565db4d1	fastq_runid_f22e513d233bebda96de85cc0e9dfc0a86d54598_19_0_4_5.fastq	barcode07	96.98	99.58	protein homolog model	AAC(6')-Ie-APH(2'')-Ia	0	1439	99.861	https://card.mcmaster.ca/ontology/38997	aminoglycoside resistance gene. antibiotic inactivation enzyme	1975	1441	Staphylococcus aureus	1280	180	91061	Bacilli	5780	1:131567:2:1783272:1239:91061
Workflow successful	f22e513d233bebda96de85cc0e9dfc0a86d54598	c3c4217b-e58e-4e6d-a3c8-23deb96a9e6f	fastq_runid_f22e513d233bebda96de85cc0e9dfc0a86d54598_19_0_2_3_4_5.fastq	barcode07	95.79	98.86	protein homolog model	AAC(6')-Ie-APH(2'')-Ia	0	1438	99.792	https://card.mcmaster.ca/ontology/38997	aminoglycoside resistance gene. antibiotic inactivation enzyme	1975	1441	Staphylococcus aureus	1280	180	46170	Staphylococcus aureus subsp. aureus	59987	1:131567:2:1783272:1239:91061:1385:90964:1279:1280:46170
Workflow successful	f22e513d233bebda96de85cc0e9dfc0a86d54598	c063d893-3e65-483b-9927-599f53d8cf17	fastq_runid_f22e513d233bebda96de85cc0e9dfc0a86d54598_19_0_1_2_3_4_5.fastq	barcode07	95.69	98.8	protein homolog model	AAC(6')-Ie-APH(2'')-Ia	0	1441	100.0	https://card.mcmaster.ca/ontology/38997	aminoglycoside resistance gene. antibiotic inactivation enzyme	1975	1441	Staphylococcus aureus	1280	180	53345	Enterococcus durans	14677	1:131567:2:1783272:1239:91061:186826:81852:1350:53345
Workflow successful	f22e513d233bebda96de85cc0e9dfc0a86d54598	742459ca-bcdd-49c3-be61-8a4388e5ac87	fastq_runid_f22e513d233bebda96de85cc0e9dfc0a86d54598_14_0_1_2_3_4_5.fastq	barcode07	96.28	98.66	protein homolog model	AAC(6')-Ie-APH(2'')-Ia	375	1441	73.976	https://card.mcmaster.ca/ontology/38997	aminoglycoside resistance gene. antibiotic inactivation enzyme	1975	1441	Staphylococcus aureus	1280	180	562	Escherichia coli	2692	1:131567:2:1224:1236:91347:543:561:562
Workflow successful	f22e513d233bebda96de85cc0e9dfc0a86d54598	a21c73c8-0d0e-4b27-958d-16d87f63f8fc	fastq_runid_f22e513d233bebda96de85cc0e9dfc0a86d54598_19_0_2_3_4_5.fastq	barcode07	92.8	97.78	protein homolog model	aadA	0	792	99.874	https://card.mcmaster.ca/ontology/39001	aminoglycoside resistance gene. antibiotic inactivation enzyme	2070	793	Acinetobacter baumannii AYE	509173	387	1242245	Acinetobacter johnsonii XBB1	46678	1:131567:2:1224:1236:72274:468:469:40214:1242245
Workflow successful	f22e513d233bebda96de85cc0e9dfc0a86d54598	3c957f16-f127-46c3-82c4-04c55794981d	fastq_runid_f22e513d233bebda96de85cc0e9dfc0a86d54598_14_0_2_3_4_5.fastq	barcode07	91.71	97.92	protein homolog model	aadA	0	793	100.0	https://card.mcmaster.ca/ontology/39001	aminoglycoside resistance gene. antibiotic inactivation enzyme	2070	793	Acinetobacter baumannii AYE	509173	387	29430	Acinetobacter haemolyticus	37145	1:131567:2:1224:1236:72274:468:469:29430
Workflow successful	f22e513d233bebda96de85cc0e9dfc0a86d54598	6069fb66-73da-432e-b56d-96cdf00977e7	fastq_runid_f22e513d233bebda96de85cc0e9dfc0a86d54598_15_0_4_5.fastq	barcode07	92.69	96.56	protein homolog model	aadA24	363	780	53.461999999999996	https://card.mcmaster.ca/ontology/39021	aminoglycoside resistance gene. antibiotic inactivation enzyme	2152	780	Salmonella enterica subsp. enterica serovar Newport	108619	387	29430	Acinetobacter haemolyticus	10721	1:131567:2:1224:1236:72274:468:469:29430
Workflow successful	f22e513d233bebda96de85cc0e9dfc0a86d54598	bb6fa3b0-df6b-4644-991d-b5ff4c370763	fastq_runid_f22e513d233bebda96de85cc0e9dfc0a86d54598_9_0_4_5.fastq	barcode07	94.48	97.41	protein homolog model	aadA5	0	790	100.0	https://card.mcmaster.ca/ontology/39005	aminoglycoside resistance gene. antibiotic inactivation enzyme	1082	790	Escherichia coli	562	570	556325	Neomicrococcus aestuarii	6446	1:131567:2:1783272:201174:1760:85006:1268:1868332:556325
Workflow successful	f22e513d233bebda96de85cc0e9dfc0a86d54598	7dfedba3-1a1e-4600-a0c9-9678ab08d7d0	fastq_runid_f22e513d233bebda96de85cc0e9dfc0a86d54598_3_0_2_3_4_5.fastq	barcode07	95.0	98.96	protein homolog model	aadA8	693	793	12.61	https://card.mcmaster.ca/ontology/39008	aminoglycoside resistance gene. antibiotic inactivation enzyme	493	793	uncultured bacterium	77133	387	1697053	Oblitimonas alkaliphila	10299	1:131567:2:1224:1236:72274:135621:1849530:1697053
Workflow successful	f22e513d233bebda96de85cc0e9dfc0a86d54598	3f397234-6b1a-4fc7-8d16-cdd4cec987c7	fastq_runid_f22e513d233bebda96de85cc0e9dfc0a86d54598_3_0_2_3_4_5.fastq	barcode07	72.45	78.67	protein homolog model	adeJ	13	1260	39.239000000000004	https://card.mcmaster.ca/ontology/37161	efflux pump conferring antibiotic resistance	1085	3178	Acinetobacter baumannii	470	22	1808001	Acinetobacter sp. LoGeW2-3	1750	1:131567:2:1224:1236:72274:468:469:1808001
Workflow successful	f22e513d233bebda96de85cc0e9dfc0a86d54598	3ac69ecf-dec2-4861-9121-8fd269e4b80c	fastq_runid_f22e513d233bebda96de85cc0e9dfc0a86d54598_6_0_2_3_4_5.fastq	barcode07	87.43	94.22	protein homolog model	AER-1	172	916	81.223	https://card.mcmaster.ca/ontology/38881	beta-lactam resistance gene. antibiotic inactivation enzyme	1535	916	Aeromonas hydrophila	644	413	287	Pseudomonas aeruginosa	8078	1:131567:2:1224:1236:72274:135621:286:136841:287
Workflow successful	f22e513d233bebda96de85cc0e9dfc0a86d54598	9b6cb2a3-6502-4d2d-8103-cbf183f1323a	fastq_runid_f22e513d233bebda96de85cc0e9dfc0a86d54598_2_0_4_5.fastq	barcode07	94.18	97.72	protein homolog model	ANT(4')-Ib	3	761	99.475	https://card.mcmaster.ca/ontology/40608	aminoglycoside resistance gene. antibiotic inactivation enzyme	443	762	Staphylococcus aureus	1280	594	1385	Bacillales	27027	1:131567:2:1783272:1239:91061:1385
Workflow successful	f22e513d233bebda96de85cc0e9dfc0a86d54598	c6a26bd6-a296-402e-80ad-a22c244af38a	fastq_runid_f22e513d233bebda96de85cc0e9dfc0a86d54598_0_0_3_4_5.fastq	barcode07	94.92	98.64	protein homolog model	ANT(4')-Ib	0	756	99.213	https://card.mcmaster.ca/ontology/40608	aminoglycoside resistance gene. antibiotic inactivation enzyme	443	762	Staphylococcus aureus	1280	594	46170	Staphylococcus aureus subsp. aureus	12467	1:131567:2:1783272:1239:91061:1385:90964:1279:1280:46170
Workflow successful	f22e513d233bebda96de85cc0e9dfc0a86d54598	5d4aeb22-d73e-4659-a115-429a6ac7437e	fastq_runid_f22e513d233bebda96de85cc0e9dfc0a86d54598_15_0_4_5.fastq	barcode07	95.36	99.15	protein homolog model	ANT(4')-Ib	396	757	47.375	https://card.mcmaster.ca/ontology/40608	aminoglycoside resistance gene. antibiotic inactivation enzyme	443	762	Staphylococcus aureus	1280	594	46170	Staphylococcus aureus subsp. aureus	13299	1:131567:2:1783272:1239:91061:1385:90964:1279:1280:46170
Workflow successful	f22e513d233bebda96de85cc0e9dfc0a86d54598	4749422e-125a-43c0-aa79-0abda11ab5c0	fastq_runid_f22e513d233bebda96de85cc0e9dfc0a86d54598_2_0_1_2_3_4_5.fastq	barcode07	92.28	96.76	protein homolog model	ANT(4')-Ib	3	762	99.60600000000001	https://card.mcmaster.ca/ontology/40608	aminoglycoside resistance gene. antibiotic inactivation enzyme	443	762	Staphylococcus aureus	1280	594	46170	Staphylococcus aureus subsp. aureus	26054	1:131567:2:1783272:1239:91061:1385:90964:1279:1280:46170
Workflow successful	f22e513d233bebda96de85cc0e9dfc0a86d54598	0f07b2f5-aece-4333-ade2-fe4106ec78ec	fastq_runid_f22e513d233bebda96de85cc0e9dfc0a86d54598_17_0_4_5.fastq	barcode07	87.9	94.34	protein homolog model	ANT(4')-Ib	0	752	98.68799999999999	https://card.mcmaster.ca/ontology/40608	aminoglycoside resistance gene. antibiotic inactivation enzyme	443	762	Staphylococcus aureus	1280	594	46170	Staphylococcus aureus subsp. aureus	2600	1:131567:2:1783272:1239:91061:1385:90964:1279:1280:46170
Workflow successful	f22e513d233bebda96de85cc0e9dfc0a86d54598	18efa19b-f7f2-4214-b290-1d7e4aba78f4	fastq_runid_f22e513d233bebda96de85cc0e9dfc0a86d54598_17_0_4_5.fastq	barcode07	92.21	98.23	protein homolog model	ANT(4')-Ib	0	762	100.0	https://card.mcmaster.ca/ontology/40608	aminoglycoside resistance gene. antibiotic inactivation enzyme	443	762	Staphylococcus aureus	1280	594	46170	Staphylococcus aureus subsp. aureus	6802	1:131567:2:1783272:1239:91061:1385:90964:1279:1280:46170
Workflow successful	f22e513d233bebda96de85cc0e9dfc0a86d54598	29253348-cbcb-4d7d-8f1c-5e6c1e9c46bb	fastq_runid_f22e513d233bebda96de85cc0e9dfc0a86d54598_17_0_3_4_5.fastq	barcode07	88.64	96.09	protein homolog model	ANT(4')-Ib	39	762	94.882	https://card.mcmaster.ca/ontology/40608	aminoglycoside resistance gene. antibiotic inactivation enzyme	443	762	Staphylococcus aureus	1280	594	46170	Staphylococcus aureus subsp. aureus	3934	1:131567:2:1783272:1239:91061:1385:90964:1279:1280:46170
Workflow successful	f22e513d233bebda96de85cc0e9dfc0a86d54598	97293f1f-d6c7-43e0-86f4-6512cb7c3f6d	fastq_runid_f22e513d233bebda96de85cc0e9dfc0a86d54598_8_0_4_5.fastq	barcode07	92.44	97.3	protein homolog model	ANT(4')-Ib	0	762	100.0	https://card.mcmaster.ca/ontology/40608	aminoglycoside resistance gene. antibiotic inactivation enzyme	443	762	Staphylococcus aureus	1280	594	46170	Staphylococcus aureus subsp. aureus	27645	1:131567:2:1783272:1239:91061:1385:90964:1279:1280:46170
Workflow successful	f22e513d233bebda96de85cc0e9dfc0a86d54598	4503265d-3859-4101-943e-8f40315e8444	fastq_runid_f22e513d233bebda96de85cc0e9dfc0a86d54598_19_0_4_5.fastq	barcode07	93.04	98.37	protein homolog model	ANT(4')-Ib	0	762	100.0	https://card.mcmaster.ca/ontology/40608	aminoglycoside resistance gene. antibiotic inactivation enzyme	443	762	Staphylococcus aureus	1280	594	1279	Staphylococcus	17345	1:131567:2:1783272:1239:91061:1385:90964:1279
Workflow successful	f22e513d233bebda96de85cc0e9dfc0a86d54598	c35fa1ab-4b58-4c98-b0ee-01b33c94be6b	fastq_runid_f22e513d233bebda96de85cc0e9dfc0a86d54598_9_0_2_3_4_5.fastq	barcode07	86.98	95.16	protein homolog model	ANT(4')-Ib	0	368	48.294	https://card.mcmaster.ca/ontology/40608	aminoglycoside resistance gene. antibiotic inactivation enzyme	443	762	Staphylococcus aureus	1280	594	46170	Staphylococcus aureus subsp. aureus	44527	1:131567:2:1783272:1239:91061:1385:90964:1279:1280:46170
Workflow successful	f22e513d233bebda96de85cc0e9dfc0a86d54598	a0f5773b-21ea-4e8a-99fa-9cf3ddf07354	fastq_runid_f22e513d233bebda96de85cc0e9dfc0a86d54598_19_0_1_2_3_4_5.fastq	barcode07	93.88	98.23	protein homolog model	ANT(4')-Ib	0	762	100.0	https://card.mcmaster.ca/ontology/40608	aminoglycoside resistance gene. antibiotic inactivation enzyme	443	762	Staphylococcus aureus	1280	594	1385	Bacillales	18942	1:131567:2:1783272:1239:91061:1385
Workflow successful	f22e513d233bebda96de85cc0e9dfc0a86d54598	53bc1622-e136-42ee-98d0-f435a70ea52e	fastq_runid_f22e513d233bebda96de85cc0e9dfc0a86d54598_4_0_1_2_3_4_5.fastq	barcode07	85.03	92.95	protein homolog model	ANT(4')-Ib	215	678	60.761	https://card.mcmaster.ca/ontology/40608	aminoglycoside resistance gene. antibiotic inactivation enzyme	443	762	Staphylococcus aureus	1280	594	46170	Staphylococcus aureus subsp. aureus	14936	1:131567:2:1783272:1239:91061:1385:90964:1279:1280:46170
Workflow successful	f22e513d233bebda96de85cc0e9dfc0a86d54598	9b42afb0-bb5d-4e40-bd65-ece64d092d76	fastq_runid_f22e513d233bebda96de85cc0e9dfc0a86d54598_6_0_4_5.fastq	barcode07	88.21	92.6	protein homolog model	ANT(4')-Ib	0	762	100.0	https://card.mcmaster.ca/ontology/40608	aminoglycoside resistance gene. antibiotic inactivation enzyme	443	762	Staphylococcus aureus	1280	594	1279	Staphylococcus	2500	1:131567:2:1783272:1239:91061:1385:90964:1279
Workflow successful	f22e513d233bebda96de85cc0e9dfc0a86d54598	52e7c532-b4bb-4589-adeb-0831246584d6	fastq_runid_f22e513d233bebda96de85cc0e9dfc0a86d54598_12_0_3_4_5.fastq	barcode07	95.8	98.38	protein homolog model	ANT(4')-Ib	2	759	99.344	https://card.mcmaster.ca/ontology/40608	aminoglycoside resistance gene. antibiotic inactivation enzyme	443	762	Staphylococcus aureus	1280	594	1279	Staphylococcus	52823	1:131567:2:1783272:1239:91061:1385:90964:1279
Workflow successful	f22e513d233bebda96de85cc0e9dfc0a86d54598	9cad7f69-ada5-4ef2-9d61-d79ef7c73c33	fastq_runid_f22e513d233bebda96de85cc0e9dfc0a86d54598_12_0_2_3_4_5.fastq	barcode07	93.97	98.39	protein homolog model	ANT(4')-Ib	0	762	100.0	https://card.mcmaster.ca/ontology/40608	aminoglycoside resistance gene. antibiotic inactivation enzyme	443	762	Staphylococcus aureus	1280	594	1385	Bacillales	21390	1:131567:2:1783272:1239:91061:1385
Workflow successful	f22e513d233bebda96de85cc0e9dfc0a86d54598	025930ee-74cf-4040-8980-ba5a959d1b29	fastq_runid_f22e513d233bebda96de85cc0e9dfc0a86d54598_15_0_1_2_3_4_5.fastq	barcode07	95.2	97.87	protein homolog model	ANT(4')-Ib	0	760	99.738	https://card.mcmaster.ca/ontology/40608	aminoglycoside resistance gene. antibiotic inactivation enzyme	443	762	Staphylococcus aureus	1280	594	1385	Bacillales	15385	1:131567:2:1783272:1239:91061:1385
Workflow successful	f22e513d233bebda96de85cc0e9dfc0a86d54598	676d220b-2e68-4d8f-ac98-2403c3501d92	fastq_runid_f22e513d233bebda96de85cc0e9dfc0a86d54598_11_0_1_2_3_4_5.fastq	barcode07	96.89	99.07	protein homolog model	ANT(4')-Ib	0	762	100.0	https://card.mcmaster.ca/ontology/40608	aminoglycoside resistance gene. antibiotic inactivation enzyme	443	762	Staphylococcus aureus	1280	594	46170	Staphylococcus aureus subsp. aureus	20750	1:131567:2:1783272:1239:91061:1385:90964:1279:1280:46170
Workflow successful	f22e513d233bebda96de85cc0e9dfc0a86d54598	884ad107-11ec-45da-8aa1-c877f69d7ad8	fastq_runid_f22e513d233bebda96de85cc0e9dfc0a86d54598_13_0_1_2_3_4_5.fastq	barcode07	90.01	97.83	protein homolog model	ANT(4')-Ib	0	762	100.0	https://card.mcmaster.ca/ontology/40608	aminoglycoside resistance gene. antibiotic inactivation enzyme	443	762	Staphylococcus aureus	1280	594	46170	Staphylococcus aureus subsp. aureus	16981	1:131567:2:1783272:1239:91061:1385:90964:1279:1280:46170
Workflow successful	f22e513d233bebda96de85cc0e9dfc0a86d54598	519fd393-9b31-4ab0-8421-c4f24f10f3d9	fastq_runid_f22e513d233bebda96de85cc0e9dfc0a86d54598_7_0_4_5.fastq	barcode07	94.99	98.53	protein homolog model	ANT(4')-Ib	0	762	100.0	https://card.mcmaster.ca/ontology/40608	aminoglycoside resistance gene. antibiotic inactivation enzyme	443	762	Staphylococcus aureus	1280	594	46170	Staphylococcus aureus subsp. aureus	18206	1:131567:2:1783272:1239:91061:1385:90964:1279:1280:46170
Workflow successful	f22e513d233bebda96de85cc0e9dfc0a86d54598	49221463-b51d-4186-873d-ef4dd960b413	fastq_runid_f22e513d233bebda96de85cc0e9dfc0a86d54598_19_0_2_3_4_5.fastq	barcode07	94.26	97.39	protein homolog model	ANT(6)-Ia	3	864	99.65299999999999	https://card.mcmaster.ca/ontology/39026	aminoglycoside resistance gene. antibiotic inactivation enzyme	77	864	Exiguobacterium sp. S3-2	1389960	478	1276647	Streptococcus suis TL13	35174	1:131567:2:1783272:1239:91061:186826:1300:1301:1307:1276647
Workflow successful	f22e513d233bebda96de85cc0e9dfc0a86d54598	0aa7bd47-7046-426f-8dd5-f07db7eda467	fastq_runid_f22e513d233bebda96de85cc0e9dfc0a86d54598_16_0_3_4_5.fastq	barcode07	97.93	99.53	protein homolog model	ANT(6)-Ia	0	864	100.0	https://card.mcmaster.ca/ontology/39026	aminoglycoside resistance gene. antibiotic inactivation enzyme	77	864	Exiguobacterium sp. S3-2	1389960	478	1352	Enterococcus faecium	63853	1:131567:2:1783272:1239:91061:186826:81852:1350:1352
Workflow successful	f22e513d233bebda96de85cc0e9dfc0a86d54598	f7fe4729-dea5-476a-976f-a38f0a97c5f0	fastq_runid_f22e513d233bebda96de85cc0e9dfc0a86d54598_5_0_2_3_4_5.fastq	barcode07	96.14	99.76	protein homolog model	ANT(6)-Ib	0	867	100.0	https://card.mcmaster.ca/ontology/39029	aminoglycoside resistance gene. antibiotic inactivation enzyme	446	867	Campylobacter jejuni	197	474	1423721	Lactobacillus amylophilus DSM 20533 = JCM 1125	32737	1:131567:2:1783272:1239:91061:186826:33958:1578:1603:1423721
Workflow successful	f22e513d233bebda96de85cc0e9dfc0a86d54598	fc481dc6-b876-4636-9379-72d2ade1be93	fastq_runid_f22e513d233bebda96de85cc0e9dfc0a86d54598_16_0_3_4_5.fastq	barcode07	93.92	97.85	protein homolog model	ANT(6)-Ib	0	867	100.0	https://card.mcmaster.ca/ontology/39029	aminoglycoside resistance gene. antibiotic inactivation enzyme	446	867	Campylobacter jejuni	197	474	502558	Eggerthella sp. YY7918	27768	1:131567:2:1783272:201174:84998:1643822:1643826:84111:502558
Workflow successful	f22e513d233bebda96de85cc0e9dfc0a86d54598	594f6f83-c21a-4731-a98c-f02338510ed7	fastq_runid_f22e513d233bebda96de85cc0e9dfc0a86d54598_5_0_3_4_5.fastq	barcode07	96.12	98.71	protein homolog model	ANT(6)-Ib	0	867	100.0	https://card.mcmaster.ca/ontology/39029	aminoglycoside resistance gene. antibiotic inactivation enzyme	446	867	Campylobacter jejuni	197	474	195	Campylobacter coli	41003	1:131567:2:1224:68525:29547:213849:72294:194:195
Workflow successful	f22e513d233bebda96de85cc0e9dfc0a86d54598	9c7290da-a869-4ec0-8c56-02de375d0a3f	fastq_runid_f22e513d233bebda96de85cc0e9dfc0a86d54598_2_0_2_3_4_5.fastq	barcode07	89.68	96.75	protein homolog model	APH(2'')-IIIa	20	921	97.82799999999999	https://card.mcmaster.ca/ontology/39036	aminoglycoside resistance gene. antibiotic inactivation enzyme	2015	921	Enterococcus gallinarum	1353	409	1279	Staphylococcus	9370	1:131567:2:1783272:1239:91061:1385:90964:1279
Workflow successful	f22e513d233bebda96de85cc0e9dfc0a86d54598	a5b97d1e-328c-4b89-96e5-6ff3523923d5	fastq_runid_f22e513d233bebda96de85cc0e9dfc0a86d54598_17_0_2_3_4_5.fastq	barcode07	93.1	98.49	protein homolog model	APH(2'')-IIIa	20	921	97.82799999999999	https://card.mcmaster.ca/ontology/39036	aminoglycoside resistance gene. antibiotic inactivation enzyme	2015	921	Enterococcus gallinarum	1353	409	46170	Staphylococcus aureus subsp. aureus	22538	1:131567:2:1783272:1239:91061:1385:90964:1279:1280:46170
Workflow successful	f22e513d233bebda96de85cc0e9dfc0a86d54598	a94aac29-d4e3-4681-aa07-87f99c2a5299	fastq_runid_f22e513d233bebda96de85cc0e9dfc0a86d54598_16_0_2_3_4_5.fastq	barcode07	94.39	99.11	protein homolog model	APH(2'')-IIIa	3	921	99.67399999999999	https://card.mcmaster.ca/ontology/39036	aminoglycoside resistance gene. antibiotic inactivation enzyme	2015	921	Enterococcus gallinarum	1353	409	1377	Aerococcus viridans	1360	1:131567:2:1783272:1239:91061:186826:186827:1375:1377
Workflow successful	f22e513d233bebda96de85cc0e9dfc0a86d54598	4f965af0-efe3-471c-98c0-19b4674ca6bc	fastq_runid_f22e513d233bebda96de85cc0e9dfc0a86d54598_18_0_4_5.fastq	barcode07	94.85	98.52	protein homolog model	APH(2'')-IIIa	20	921	97.82799999999999	https://card.mcmaster.ca/ontology/39036	aminoglycoside resistance gene. antibiotic inactivation enzyme	2015	921	Enterococcus gallinarum	1353	409	46170	Staphylococcus aureus subsp. aureus	26791	1:131567:2:1783272:1239:91061:1385:90964:1279:1280:46170
Workflow successful	f22e513d233bebda96de85cc0e9dfc0a86d54598	a664eecc-9b62-4849-97e2-9016d1e34930	fastq_runid_f22e513d233bebda96de85cc0e9dfc0a86d54598_0_0_4_5.fastq	barcode07	95.7	98.3	protein homolog model	APH(2'')-IIIa	20	921	97.82799999999999	https://card.mcmaster.ca/ontology/39036	aminoglycoside resistance gene. antibiotic inactivation enzyme	2015	921	Enterococcus gallinarum	1353	409	46170	Staphylococcus aureus subsp. aureus	28728	1:131567:2:1783272:1239:91061:1385:90964:1279:1280:46170
Workflow successful	f22e513d233bebda96de85cc0e9dfc0a86d54598	ababa4bd-ec87-4ab0-a16b-8efdb930225e	fastq_runid_f22e513d233bebda96de85cc0e9dfc0a86d54598_2_0_4_5.fastq	barcode07	92.46	97.06	protein homolog model	APH(3'')-Ib	4	805	99.50299999999999	https://card.mcmaster.ca/ontology/39039	aminoglycoside resistance gene. antibiotic inactivation enzyme	1274	805	Pseudomonas aeruginosa	287	552	470	Acinetobacter baumannii	8531	1:131567:2:1224:1236:72274:468:469:909768:470
Workflow successful	f22e513d233bebda96de85cc0e9dfc0a86d54598	bad080a8-ef0e-4b25-95a3-bea6513998bd	fastq_runid_f22e513d233bebda96de85cc0e9dfc0a86d54598_0_0_3_4_5.fastq	barcode07	96.92	99.12	protein homolog model	APH(3'')-Ib	0	805	100.0	https://card.mcmaster.ca/ontology/39039	aminoglycoside resistance gene. antibiotic inactivation enzyme	1274	805	Pseudomonas aeruginosa	287	552	28901	Salmonella enterica	47025	1:131567:2:1224:1236:91347:543:590:28901
Workflow successful	f22e513d233bebda96de85cc0e9dfc0a86d54598	e65fbb14-530a-4064-ab98-8aac198c1eca	fastq_runid_f22e513d233bebda96de85cc0e9dfc0a86d54598_7_0_2_3_4_5.fastq	barcode07	95.94	98.48	protein homolog model	APH(3'')-Ib	0	805	100.0	https://card.mcmaster.ca/ontology/39039	aminoglycoside resistance gene. antibiotic inactivation enzyme	1274	805	Pseudomonas aeruginosa	287	552	470	Acinetobacter baumannii	15030	1:131567:2:1224:1236:72274:468:469:909768:470
Workflow successful	f22e513d233bebda96de85cc0e9dfc0a86d54598	c78b90f5-54b2-48d8-9b0d-a4ed0a48f15a	fastq_runid_f22e513d233bebda96de85cc0e9dfc0a86d54598_17_0_3_4_5.fastq	barcode07	94.01	97.1	protein homolog model	APH(3'')-Ib	0	805	100.0	https://card.mcmaster.ca/ontology/39039	aminoglycoside resistance gene. antibiotic inactivation enzyme	1274	805	Pseudomonas aeruginosa	287	552	1608473	Acinetobacter sp. NCu2D-2	29297	1:131567:2:1224:1236:72274:468:469:1608473
Workflow successful	f22e513d233bebda96de85cc0e9dfc0a86d54598	d971431c-8431-46fd-9655-f76631efd0ef	fastq_runid_f22e513d233bebda96de85cc0e9dfc0a86d54598_19_0_1_2_3_4_5.fastq	barcode07	95.38	98.37	protein homolog model	APH(3'')-Ib	0	805	100.0	https://card.mcmaster.ca/ontology/39039	aminoglycoside resistance gene. antibiotic inactivation enzyme	1274	805	Pseudomonas aeruginosa	287	552	1608473	Acinetobacter sp. NCu2D-2	14422	1:131567:2:1224:1236:72274:468:469:1608473
Workflow successful	f22e513d233bebda96de85cc0e9dfc0a86d54598	84021943-2251-48e0-a833-cf18194df37d	fastq_runid_f22e513d233bebda96de85cc0e9dfc0a86d54598_14_0_4_5.fastq	barcode07	96.79	98.74	protein homolog model	APH(3'')-Ib	1	805	99.876	https://card.mcmaster.ca/ontology/39039	aminoglycoside resistance gene. antibiotic inactivation enzyme	1274	805	Pseudomonas aeruginosa	287	552	470	Acinetobacter baumannii	45585	1:131567:2:1224:1236:72274:468:469:909768:470
Workflow successful	f22e513d233bebda96de85cc0e9dfc0a86d54598	08247bf6-04eb-414d-90c4-a4f134c05f67	fastq_runid_f22e513d233bebda96de85cc0e9dfc0a86d54598_13_0_1_2_3_4_5.fastq	barcode07	94.23	98.34	protein homolog model	APH(3'')-Ib	0	805	100.0	https://card.mcmaster.ca/ontology/39039	aminoglycoside resistance gene. antibiotic inactivation enzyme	1274	805	Pseudomonas aeruginosa	287	552	1242245	Acinetobacter johnsonii XBB1	88575	1:131567:2:1224:1236:72274:468:469:40214:1242245
Workflow successful	f22e513d233bebda96de85cc0e9dfc0a86d54598	563f39da-dab6-4e6e-9283-903eec1c1156	fastq_runid_f22e513d233bebda96de85cc0e9dfc0a86d54598_2_0_2_3_4_5.fastq	barcode07	93.49	96.46	protein homolog model	APH(3')-Ia	271	812	68.758	https://card.mcmaster.ca/ontology/39041	aminoglycoside resistance gene. antibiotic inactivation enzyme	1022	817	Serratia marcescens	615	539	562	Escherichia coli	5625	1:131567:2:1224:1236:91347:543:561:562
Workflow successful	f22e513d233bebda96de85cc0e9dfc0a86d54598	7c43d16f-4744-4bf1-ada8-f9226e3814cb	fastq_runid_f22e513d233bebda96de85cc0e9dfc0a86d54598_6_0_2_3_4_5.fastq	barcode07	91.75	97.01	protein homolog model	APH(3')-IIIa	0	796	100.0	https://card.mcmaster.ca/ontology/39047	aminoglycoside resistance gene. antibiotic inactivation enzyme	829	796	Campylobacter coli CVM N29710	1273173	565	1280	Staphylococcus aureus	4154	1:131567:2:1783272:1239:91061:1385:90964:1279:1280
Workflow successful	f22e513d233bebda96de85cc0e9dfc0a86d54598	c81775ee-c488-4c91-b4fe-819a6fd5c0cf	fastq_runid_f22e513d233bebda96de85cc0e9dfc0a86d54598_2_0_2_3_4_5.fastq	barcode07	94.0	98.59	protein homolog model	APH(3')-IIIa	0	796	100.0	https://card.mcmaster.ca/ontology/39047	aminoglycoside resistance gene. antibiotic inactivation enzyme	829	796	Campylobacter coli CVM N29710	1273173	565	1314	Streptococcus pyogenes	17876	1:131567:2:1783272:1239:91061:186826:1300:1301:1314
Workflow successful	f22e513d233bebda96de85cc0e9dfc0a86d54598	22664572-7195-4058-9c65-6e659208fd05	fastq_runid_f22e513d233bebda96de85cc0e9dfc0a86d54598_8_0_2_3_4_5.fastq	barcode07	93.93	98.19	protein homolog model	APH(3')-IIIa	0	793	99.62299999999999	https://card.mcmaster.ca/ontology/39047	aminoglycoside resistance gene. antibiotic inactivation enzyme	829	796	Campylobacter coli CVM N29710	1273173	565	195	Campylobacter coli	3961	1:131567:2:1224:68525:29547:213849:72294:194:195
Workflow successful	f22e513d233bebda96de85cc0e9dfc0a86d54598	4652e32c-f9ed-426f-a343-b34b6dae2899	fastq_runid_f22e513d233bebda96de85cc0e9dfc0a86d54598_8_0_4_5.fastq	barcode07	91.35	96.61	protein homolog model	APH(3')-IIIa	0	306	38.442	https://card.mcmaster.ca/ontology/39047	aminoglycoside resistance gene. antibiotic inactivation enzyme	829	796	Campylobacter coli CVM N29710	1273173	565	197	Campylobacter jejuni	1741	1:131567:2:1224:68525:29547:213849:72294:194:197
Workflow successful	f22e513d233bebda96de85cc0e9dfc0a86d54598	56f31647-f7b0-440d-8ba7-7445665cec82	fastq_runid_f22e513d233bebda96de85cc0e9dfc0a86d54598_2_0_3_4_5.fastq	barcode07	92.36	97.78	protein homolog model	APH(3')-IIIa	0	792	99.49700000000001	https://card.mcmaster.ca/ontology/39047	aminoglycoside resistance gene. antibiotic inactivation enzyme	829	796	Campylobacter coli CVM N29710	1273173	565	2	Bacteria	13673	1:131567:2
Workflow successful	f22e513d233bebda96de85cc0e9dfc0a86d54598	d7615ef9-46a7-40ce-bd52-113e7ca9db3a	fastq_runid_f22e513d233bebda96de85cc0e9dfc0a86d54598_9_0_1_2_3_4_5.fastq	barcode07	92.57	97.39	protein homolog model	APH(3')-IIIa	0	792	99.49700000000001	https://card.mcmaster.ca/ontology/39047	aminoglycoside resistance gene. antibiotic inactivation enzyme	829	796	Campylobacter coli CVM N29710	1273173	565	197	Campylobacter jejuni	8242	1:131567:2:1224:68525:29547:213849:72294:194:197
Workflow successful	f22e513d233bebda96de85cc0e9dfc0a86d54598	e1d1d4fd-65a3-43d3-9f40-d90f5f4c530e	fastq_runid_f22e513d233bebda96de85cc0e9dfc0a86d54598_10_0_2_3_4_5.fastq	barcode07	90.94	96.49	protein homolog model	APH(3')-IIIa	0	796	100.0	https://card.mcmaster.ca/ontology/39047	aminoglycoside resistance gene. antibiotic inactivation enzyme	829	796	Campylobacter coli CVM N29710	1273173	565	32022	Campylobacter jejuni subsp. jejuni	2809	1:131567:2:1224:68525:29547:213849:72294:194:197:32022
Workflow successful	f22e513d233bebda96de85cc0e9dfc0a86d54598	b5e68a19-0d2f-448e-9437-79a94ec3aef7	fastq_runid_f22e513d233bebda96de85cc0e9dfc0a86d54598_4_0_1_2_3_4_5.fastq	barcode07	96.32	98.87	protein homolog model	APH(3')-IIIa	0	533	66.96	https://card.mcmaster.ca/ontology/39047	aminoglycoside resistance gene. antibiotic inactivation enzyme	829	796	Campylobacter coli CVM N29710	1273173	565	585394	Roseburia hominis A2-183	9452	1:131567:2:1783272:1239:186801:186802:186803:841:301301:585394
Workflow successful	f22e513d233bebda96de85cc0e9dfc0a86d54598	3ae89e44-0202-4a3a-857e-266f3cf7f95b	fastq_runid_f22e513d233bebda96de85cc0e9dfc0a86d54598_14_0_4_5.fastq	barcode07	93.46	98.02	protein homolog model	APH(3')-IIIa	0	784	98.492	https://card.mcmaster.ca/ontology/39047	aminoglycoside resistance gene. antibiotic inactivation enzyme	829	796	Campylobacter coli CVM N29710	1273173	565	2	Bacteria	39988	1:131567:2
Workflow successful	f22e513d233bebda96de85cc0e9dfc0a86d54598	da58e841-c690-43de-9a24-6c3907437806	fastq_runid_f22e513d233bebda96de85cc0e9dfc0a86d54598_5_0_4_5.fastq	barcode07	94.16	97.63	protein homolog model	APH(3')-IIIa	406	796	48.995	https://card.mcmaster.ca/ontology/39047	aminoglycoside resistance gene. antibiotic inactivation enzyme	829	796	Campylobacter coli CVM N29710	1273173	565	1314	Streptococcus pyogenes	11305	1:131567:2:1783272:1239:91061:186826:1300:1301:1314
Workflow successful	f22e513d233bebda96de85cc0e9dfc0a86d54598	14871ced-f607-471b-b687-0a7f1a591eee	fastq_runid_f22e513d233bebda96de85cc0e9dfc0a86d54598_14_0_3_4_5.fastq	barcode07	91.85	95.94	protein homolog model	APH(3')-IIIa	7	796	99.12100000000001	https://card.mcmaster.ca/ontology/39047	aminoglycoside resistance gene. antibiotic inactivation enzyme	829	796	Campylobacter coli CVM N29710	1273173	565	1246365	Streptococcus suis SC070731	12714	1:131567:2:1783272:1239:91061:186826:1300:1301:1307:1246365
Workflow successful	f22e513d233bebda96de85cc0e9dfc0a86d54598	8cf40236-a470-463d-b1ad-5736265b7569	fastq_runid_f22e513d233bebda96de85cc0e9dfc0a86d54598_12_0_4_5.fastq	barcode07	89.72	95.19	protein homolog model	APH(3')-IIIa	0	796	100.0	https://card.mcmaster.ca/ontology/39047	aminoglycoside resistance gene. antibiotic inactivation enzyme	829	796	Campylobacter coli CVM N29710	1273173	565	2	Bacteria	1157	1:131567:2
Workflow successful	f22e513d233bebda96de85cc0e9dfc0a86d54598	6b4fdf3c-6b75-4175-9936-63328f120ac7	fastq_runid_f22e513d233bebda96de85cc0e9dfc0a86d54598_0_0_3_4_5.fastq	barcode07	93.75	97.91	protein homolog model	APH(6)-Id	7	838	99.165	https://card.mcmaster.ca/ontology/39060	aminoglycoside resistance gene. antibiotic inactivation enzyme	1707	838	Pseudomonas aeruginosa	287	509	469	Acinetobacter	11140	1:131567:2:1224:1236:72274:468:469
Workflow successful	f22e513d233bebda96de85cc0e9dfc0a86d54598	8a0e1027-b885-420e-a2fe-8e9b94ced74c	fastq_runid_f22e513d233bebda96de85cc0e9dfc0a86d54598_4_0_4_5.fastq	barcode07	94.83	97.35	protein homolog model	APH(6)-Id	0	838	100.0	https://card.mcmaster.ca/ontology/39060	aminoglycoside resistance gene. antibiotic inactivation enzyme	1707	838	Pseudomonas aeruginosa	287	509	1646498	Acinetobacter sp. TTH0-4	8259	1:131567:2:1224:1236:72274:468:469:1646498
Workflow successful	f22e513d233bebda96de85cc0e9dfc0a86d54598	fe976013-06ec-462d-96c2-cb7c7397dec1	fastq_runid_f22e513d233bebda96de85cc0e9dfc0a86d54598_4_0_4_5.fastq	barcode07	91.2	97.28	protein homolog model	APH(6)-Id	0	838	100.0	https://card.mcmaster.ca/ontology/39060	aminoglycoside resistance gene. antibiotic inactivation enzyme	1707	838	Pseudomonas aeruginosa	287	509	1242245	Acinetobacter johnsonii XBB1	10758	1:131567:2:1224:1236:72274:468:469:40214:1242245
Workflow successful	f22e513d233bebda96de85cc0e9dfc0a86d54598	ab567b7c-88da-4ece-be5e-283d51261134	fastq_runid_f22e513d233bebda96de85cc0e9dfc0a86d54598_10_0_1_2_3_4_5.fastq	barcode07	96.57	98.91	protein homolog model	APH(6)-Id	0	835	99.64200000000001	https://card.mcmaster.ca/ontology/39060	aminoglycoside resistance gene. antibiotic inactivation enzyme	1707	838	Pseudomonas aeruginosa	287	509	470	Acinetobacter baumannii	43632	1:131567:2:1224:1236:72274:468:469:909768:470
Workflow successful	f22e513d233bebda96de85cc0e9dfc0a86d54598	9e8d48b9-4d04-4910-a48d-abfa5cca9a43	fastq_runid_f22e513d233bebda96de85cc0e9dfc0a86d54598_17_0_2_3_4_5.fastq	barcode07	90.02	95.68	protein homolog model	APH(6)-Id	0	833	99.40299999999999	https://card.mcmaster.ca/ontology/39060	aminoglycoside resistance gene. antibiotic inactivation enzyme	1707	838	Pseudomonas aeruginosa	287	509	48296	Acinetobacter pittii	7284	1:131567:2:1224:1236:72274:468:469:909768:48296
Workflow successful	f22e513d233bebda96de85cc0e9dfc0a86d54598	3aadbb9e-ab6c-449d-8704-6def00154638	fastq_runid_f22e513d233bebda96de85cc0e9dfc0a86d54598_0_0_1_2_3_4_5.fastq	barcode07	95.19	98.9	protein homolog model	APH(6)-Id	0	838	100.0	https://card.mcmaster.ca/ontology/39060	aminoglycoside resistance gene. antibiotic inactivation enzyme	1707	838	Pseudomonas aeruginosa	287	509	470	Acinetobacter baumannii	46223	1:131567:2:1224:1236:72274:468:469:909768:470
Workflow successful	f22e513d233bebda96de85cc0e9dfc0a86d54598	2a8b991e-adba-40cb-a3b0-d4fdb6534664	fastq_runid_f22e513d233bebda96de85cc0e9dfc0a86d54598_17_0_3_4_5.fastq	barcode07	86.17	95.08	protein homolog model	APH(6)-Id	0	838	100.0	https://card.mcmaster.ca/ontology/39060	aminoglycoside resistance gene. antibiotic inactivation enzyme	1707	838	Pseudomonas aeruginosa	287	509	470	Acinetobacter baumannii	18217	1:131567:2:1224:1236:72274:468:469:909768:470
Workflow successful	f22e513d233bebda96de85cc0e9dfc0a86d54598	dc253c21-99ba-495f-a8f9-39650fc7d5d1	fastq_runid_f22e513d233bebda96de85cc0e9dfc0a86d54598_11_0_2_3_4_5.fastq	barcode07	89.13	94.44	protein homolog model	APH(6)-Id	6	763	90.334	https://card.mcmaster.ca/ontology/39060	aminoglycoside resistance gene. antibiotic inactivation enzyme	1707	838	Pseudomonas aeruginosa	287	509	72274	Pseudomonadales	2809	1:131567:2:1224:1236:72274
Workflow successful	f22e513d233bebda96de85cc0e9dfc0a86d54598	1815983e-338d-4e5b-8473-72ae1ecdfa1c	fastq_runid_f22e513d233bebda96de85cc0e9dfc0a86d54598_19_0_1_2_3_4_5.fastq	barcode07	92.04	97.61	protein homolog model	APH(6)-Id	9	832	98.21	https://card.mcmaster.ca/ontology/39060	aminoglycoside resistance gene. antibiotic inactivation enzyme	1707	838	Pseudomonas aeruginosa	287	509	470	Acinetobacter baumannii	20774	1:131567:2:1224:1236:72274:468:469:909768:470
Workflow successful	f22e513d233bebda96de85cc0e9dfc0a86d54598	9f052cf4-4afb-4356-9227-221962d6b7ce	fastq_runid_f22e513d233bebda96de85cc0e9dfc0a86d54598_12_0_2_3_4_5.fastq	barcode07	96.31	98.78	protein homolog model	APH(6)-Id	0	835	99.64200000000001	https://card.mcmaster.ca/ontology/39060	aminoglycoside resistance gene. antibiotic inactivation enzyme	1707	838	Pseudomonas aeruginosa	287	509	1242245	Acinetobacter johnsonii XBB1	59445	1:131567:2:1224:1236:72274:468:469:40214:1242245
Workflow successful	f22e513d233bebda96de85cc0e9dfc0a86d54598	be03366f-87aa-42b3-a057-f0e7b53764ac	fastq_runid_f22e513d233bebda96de85cc0e9dfc0a86d54598_1_0_2_3_4_5.fastq	barcode07	97.86	99.64	protein homolog model	APH(6)-Id	0	837	99.881	https://card.mcmaster.ca/ontology/39060	aminoglycoside resistance gene. antibiotic inactivation enzyme	1707	838	Pseudomonas aeruginosa	287	509	470	Acinetobacter baumannii	40408	1:131567:2:1224:1236:72274:468:469:909768:470
Workflow successful	f22e513d233bebda96de85cc0e9dfc0a86d54598	c1f85d7d-90f3-4853-9e2c-2e0421710bde	fastq_runid_f22e513d233bebda96de85cc0e9dfc0a86d54598_6_0_1_2_3_4_5.fastq	barcode07	93.76	97.5	protein homolog model	APH(6)-Id	1	823	98.09100000000001	https://card.mcmaster.ca/ontology/39060	aminoglycoside resistance gene. antibiotic inactivation enzyme	1707	838	Pseudomonas aeruginosa	287	509	470	Acinetobacter baumannii	18406	1:131567:2:1224:1236:72274:468:469:909768:470
Workflow successful	f22e513d233bebda96de85cc0e9dfc0a86d54598	38c5387a-0ba1-4135-8c9e-35f8932ff3e6	fastq_runid_f22e513d233bebda96de85cc0e9dfc0a86d54598_5_0_4_5.fastq	barcode07	94.4	98.3	protein homolog model	APH(6)-Id	0	838	100.0	https://card.mcmaster.ca/ontology/39060	aminoglycoside resistance gene. antibiotic inactivation enzyme	1707	838	Pseudomonas aeruginosa	287	509	405416	Acinetobacter baumannii ACICU	20869	1:131567:2:1224:1236:72274:468:469:909768:470:405416
Workflow successful	f22e513d233bebda96de85cc0e9dfc0a86d54598	7268217b-e5e5-4747-a0be-5e4826261bc1	fastq_runid_f22e513d233bebda96de85cc0e9dfc0a86d54598_14_0_2_3_4_5.fastq	barcode07	93.47	97.92	protein homolog model	APH(6)-Id	0	833	99.40299999999999	https://card.mcmaster.ca/ontology/39060	aminoglycoside resistance gene. antibiotic inactivation enzyme	1707	838	Pseudomonas aeruginosa	287	509	470	Acinetobacter baumannii	7063	1:131567:2:1224:1236:72274:468:469:909768:470
Workflow successful	f22e513d233bebda96de85cc0e9dfc0a86d54598	823fac9d-3947-4b05-808d-525840c704ac	fastq_runid_f22e513d233bebda96de85cc0e9dfc0a86d54598_1_0_3_4_5.fastq	barcode07	94.37	97.69	protein homolog model	APH(6)-Id	1	838	99.881	https://card.mcmaster.ca/ontology/39060	aminoglycoside resistance gene. antibiotic inactivation enzyme	1707	838	Pseudomonas aeruginosa	287	509	405416	Acinetobacter baumannii ACICU	27531	1:131567:2:1224:1236:72274:468:469:909768:470:405416
Workflow successful	f22e513d233bebda96de85cc0e9dfc0a86d54598	157f3bc3-d083-429c-8b1b-c63be7b98f8d	fastq_runid_f22e513d233bebda96de85cc0e9dfc0a86d54598_11_0_4_5.fastq	barcode07	68.99	79.89	rRNA mutation model	Borrelia burgdorferi 16S rRNA mutation conferring resistance to gentamicin	3	1401	94.65100000000001	https://card.mcmaster.ca/ontology/40106	aminoglycoside resistance gene. antibiotic resistant gene variant or mutant	2354	1477	Borrelia burgdorferi	139	163	1642646	Petrimonas mucosa	5041	1:131567:2:1783270:68336:976:200643:171549:171551:307628:1642646
Workflow successful	f22e513d233bebda96de85cc0e9dfc0a86d54598	d709027b-f373-468c-b33d-389ad91267cd	fastq_runid_f22e513d233bebda96de85cc0e9dfc0a86d54598_15_0_1_2_3_4_5.fastq	barcode07	94.1	98.51	protein homolog model	CARB-10	0	898	100.0	https://card.mcmaster.ca/ontology/38649	beta-lactam resistance gene. antibiotic inactivation enzyme	24	898	Acinetobacter baumannii	470	440	349106	Psychrobacter sp. PRwf-1	26525	1:131567:2:1224:1236:72274:468:497:349106
Workflow successful	f22e513d233bebda96de85cc0e9dfc0a86d54598	afd40f8c-7650-473f-8380-f2c0156eab16	fastq_runid_f22e513d233bebda96de85cc0e9dfc0a86d54598_9_0_2_3_4_5.fastq	barcode07	95.81	97.92	protein homolog model	CARB-5	28	898	96.882	https://card.mcmaster.ca/ontology/38644	beta-lactam resistance gene. antibiotic inactivation enzyme	1168	898	Acinetobacter calcoaceticus subsp. anitratus	107673	440	330922	Psychrobacter cryohalolentis	1361	1:131567:2:1224:1236:72274:468:497:330922
Workflow successful	f22e513d233bebda96de85cc0e9dfc0a86d54598	2464aa4f-24e2-4ac5-b5c1-0f04500c5a5c	fastq_runid_f22e513d233bebda96de85cc0e9dfc0a86d54598_2_0_4_5.fastq	barcode07	91.99	96.25	protein homolog model	cfrA	4	1050	99.619	https://card.mcmaster.ca/ontology/40028	streptogramin resistance gene. lincosamide resistance gene. phenicol resistance gene. antibiotic target modifying enzyme. macrolide resistance gene. linezolid resistance gene	1769	1050	Staphylococcus warneri	1292	350	46170	Staphylococcus aureus subsp. aureus	576	1:131567:2:1783272:1239:91061:1385:90964:1279:1280:46170
Workflow successful	f22e513d233bebda96de85cc0e9dfc0a86d54598	6ef2e0bb-2d42-4fc9-902f-d2d62eed653b	fastq_runid_f22e513d233bebda96de85cc0e9dfc0a86d54598_4_0_2_3_4_5.fastq	barcode07	92.58	98.21	protein homolog model	cfrA	10	1050	99.04799999999999	https://card.mcmaster.ca/ontology/40028	streptogramin resistance gene. lincosamide resistance gene. phenicol resistance gene. antibiotic target modifying enzyme. macrolide resistance gene. linezolid resistance gene	1769	1050	Staphylococcus warneri	1292	350	1639	Listeria monocytogenes	7114	1:131567:2:1783272:1239:91061:1385:186820:1637:1639
Workflow successful	f22e513d233bebda96de85cc0e9dfc0a86d54598	e7e3c954-ad19-426e-830d-e8612f4d649b	fastq_runid_f22e513d233bebda96de85cc0e9dfc0a86d54598_12_0_3_4_5.fastq	barcode07	87.76	94.6	protein homolog model	cfrA	0	1050	100.0	https://card.mcmaster.ca/ontology/40028	streptogramin resistance gene. lincosamide resistance gene. phenicol resistance gene. antibiotic target modifying enzyme. macrolide resistance gene. linezolid resistance gene	1769	1050	Staphylococcus warneri	1292	350	192421	Planococcus maritimus	289	1:131567:2:1783272:1239:91061:1385:186818:1372:192421
Workflow successful	f22e513d233bebda96de85cc0e9dfc0a86d54598	84ead9c0-9d56-4c0d-bafc-b6f2e3273858	fastq_runid_f22e513d233bebda96de85cc0e9dfc0a86d54598_10_0_3_4_5.fastq	barcode07	86.19	94.16	protein homolog model	cfrA	0	1050	100.0	https://card.mcmaster.ca/ontology/40028	streptogramin resistance gene. lincosamide resistance gene. phenicol resistance gene. antibiotic target modifying enzyme. macrolide resistance gene. linezolid resistance gene	1769	1050	Staphylococcus warneri	1292	350	29388	Staphylococcus capitis	4182	1:131567:2:1783272:1239:91061:1385:90964:1279:29388
Workflow successful	f22e513d233bebda96de85cc0e9dfc0a86d54598	499280f4-20f9-433e-9672-114bc792220f	fastq_runid_f22e513d233bebda96de85cc0e9dfc0a86d54598_1_0_4_5.fastq	barcode07	72.21	78.94	rRNA mutation model	Chlamydophila psittaci 16S rRNA mutation conferring resistance to spectinomycin	685	1420	48.772	https://card.mcmaster.ca/ontology/40087	aminoglycoside resistance gene. antibiotic resistant gene variant or mutant	2325	1507	Chlamydia psittaci 6BC	331636	152	712710	Tannerella sp. oral taxon HOT-286	4292	1:131567:2:1783270:68336:976:200643:171549:2005525:195950:712710
Workflow successful	f22e513d233bebda96de85cc0e9dfc0a86d54598	e368214b-8ecd-4d5a-b417-b9fee9f6a97d	fastq_runid_f22e513d233bebda96de85cc0e9dfc0a86d54598_14_0_3_4_5.fastq	barcode07	77.39	82.8	protein variant model	Clostridium difficile EF-Tu mutants conferring resistance to elfamycin	33	1190	96.90100000000001	https://card.mcmaster.ca/ontology/39941	elfamycin resistance gene. antibiotic resistant gene variant or mutant	2185	1194	Clostridium difficile	1496	267	1415775	Clostridium baratii str. Sullivan	2427	1:131567:2:1783272:1239:186801:186802:31979:1485:1561:1415775
Workflow successful	f22e513d233bebda96de85cc0e9dfc0a86d54598	2391cdd9-ccf1-437d-9f92-14ef891050ff	fastq_runid_f22e513d233bebda96de85cc0e9dfc0a86d54598_7_0_2_3_4_5.fastq	barcode07	88.78	95.82	protein homolog model	dfrG	0	499	100.0	https://card.mcmaster.ca/ontology/39302	trimethoprim resistance gene. antibiotic target replacement protein	517	499	Staphylococcus aureus	1280	773	91061	Bacilli	784	1:131567:2:1783272:1239:91061
Workflow successful	f22e513d233bebda96de85cc0e9dfc0a86d54598	e2dee18c-e213-4dca-9c91-4c07fec9e4a4	fastq_runid_f22e513d233bebda96de85cc0e9dfc0a86d54598_0_0_3_4_5.fastq	barcode07	71.14	80.65	protein variant model	Enteroccocus faecium EF-Tu mutants conferring resistance to GE2270A	99	1183	85.22	https://card.mcmaster.ca/ontology/40022	elfamycin resistance gene. antibiotic resistant gene variant or mutant	2260	1272	Enterococcus faecium DO	333849	220	108981	Acinetobacter schindleri	19493	1:131567:2:1224:1236:72274:468:469:108981
Workflow successful	f22e513d233bebda96de85cc0e9dfc0a86d54598	af7b1333-4fea-4c7b-8b17-228c828bd07b	fastq_runid_f22e513d233bebda96de85cc0e9dfc0a86d54598_18_0_1_2_3_4_5.fastq	barcode07	71.32	78.3	protein variant model	Enteroccocus faecium EF-Tu mutants conferring resistance to GE2270A	80	1254	92.296	https://card.mcmaster.ca/ontology/40022	elfamycin resistance gene. antibiotic resistant gene variant or mutant	2260	1272	Enterococcus faecium DO	333849	220	1608473	Acinetobacter sp. NCu2D-2	18348	1:131567:2:1224:1236:72274:468:469:1608473
Workflow successful	f22e513d233bebda96de85cc0e9dfc0a86d54598	1426c570-f514-4fde-9029-158c3c5fc323	fastq_runid_f22e513d233bebda96de85cc0e9dfc0a86d54598_15_0_3_4_5.fastq	barcode07	73.71	82.27	protein variant model	Enteroccocus faecium EF-Tu mutants conferring resistance to GE2270A	51	1263	95.28299999999999	https://card.mcmaster.ca/ontology/40022	elfamycin resistance gene. antibiotic resistant gene variant or mutant	2260	1272	Enterococcus faecium DO	333849	220	1258574	Streptococcus gallolyticus subsp. gallolyticus DSM 16831	8773	1:131567:2:1783272:1239:91061:186826:1300:1301:315405:53354:1258574
Workflow successful	f22e513d233bebda96de85cc0e9dfc0a86d54598	4483381d-50ca-42aa-8826-27046016667a	fastq_runid_f22e513d233bebda96de85cc0e9dfc0a86d54598_10_0_2_3_4_5.fastq	barcode07	75.25	79.79	protein variant model	Enteroccocus faecium EF-Tu mutants conferring resistance to GE2270A	83	1262	92.689	https://card.mcmaster.ca/ontology/40022	elfamycin resistance gene. antibiotic resistant gene variant or mutant	2260	1272	Enterococcus faecium DO	333849	220	1648	Erysipelothrix rhusiopathiae	4248	1:131567:2:1783272:1239:526524:526525:128827:1647:1648
Workflow successful	f22e513d233bebda96de85cc0e9dfc0a86d54598	af3aed13-c755-4a5e-b6a5-bc937a4b77f5	fastq_runid_f22e513d233bebda96de85cc0e9dfc0a86d54598_6_0_4_5.fastq	barcode07	72.92	78.62	protein variant model	Enteroccocus faecium EF-Tu mutants conferring resistance to GE2270A	80	1254	92.296	https://card.mcmaster.ca/ontology/40022	elfamycin resistance gene. antibiotic resistant gene variant or mutant	2260	1272	Enterococcus faecium DO	333849	220	1608473	Acinetobacter sp. NCu2D-2	34597	1:131567:2:1224:1236:72274:468:469:1608473
Workflow successful	f22e513d233bebda96de85cc0e9dfc0a86d54598	a7a4cb26-d742-4838-8a84-c434e88f0eb0	fastq_runid_f22e513d233bebda96de85cc0e9dfc0a86d54598_14_0_2_3_4_5.fastq	barcode07	74.49	79.59	protein variant model	Enteroccocus faecium EF-Tu mutants conferring resistance to GE2270A	246	1242	78.30199999999999	https://card.mcmaster.ca/ontology/40022	elfamycin resistance gene. antibiotic resistant gene variant or mutant	2260	1272	Enterococcus faecium DO	333849	220	515620	[Eubacterium] eligens ATCC 27750	1301	1:131567:2:1783272:1239:186801:186802:186806:1730:39485:515620
Workflow successful	f22e513d233bebda96de85cc0e9dfc0a86d54598	6e5852fe-bc40-4ff2-b756-8029ea83ae52	fastq_runid_f22e513d233bebda96de85cc0e9dfc0a86d54598_12_0_3_4_5.fastq	barcode07	85.19	89.09	protein homolog model	Erm(33)	324	726	54.843	https://card.mcmaster.ca/ontology/36738	antibiotic target modifying enzyme. macrolide resistance gene. streptogramin resistance gene. lincosamide resistance gene	438	733	Staphylococcus sciuri	1296	625	33959	Lactobacillus johnsonii	14112	1:131567:2:1783272:1239:91061:186826:33958:1578:33959
Workflow successful	f22e513d233bebda96de85cc0e9dfc0a86d54598	baf4cda6-b325-4cba-84d2-deb3eef6a8e9	fastq_runid_f22e513d233bebda96de85cc0e9dfc0a86d54598_3_0_4_5.fastq	barcode07	91.52	97.04	protein homolog model	Erm(35)	0	803	100.0	https://card.mcmaster.ca/ontology/36743	antibiotic target modifying enzyme. macrolide resistance gene. streptogramin resistance gene. lincosamide resistance gene	545	803	Bacteroides coprosuis DSM 18011	679937	554	49546	Flavobacteriaceae	2164	1:131567:2:1783270:68336:976:117743:200644:49546
Workflow successful	f22e513d233bebda96de85cc0e9dfc0a86d54598	fdc581e8-3812-4e0d-b8b9-1dd40e545b9c	fastq_runid_f22e513d233bebda96de85cc0e9dfc0a86d54598_7_0_3_4_5.fastq	barcode07	79.1	84.53	protein homolog model	ErmA	0	708	96.589	https://card.mcmaster.ca/ontology/36486	antibiotic target modifying enzyme. macrolide resistance gene. streptogramin resistance gene. lincosamide resistance gene	1913	733	Staphylococcus aureus subsp. aureus JH1	359787	625	33959	Lactobacillus johnsonii	3246	1:131567:2:1783272:1239:91061:186826:33958:1578:33959
Workflow successful	f22e513d233bebda96de85cc0e9dfc0a86d54598	e5db0f81-3fa6-48d7-b125-75dd4a31e1fd	fastq_runid_f22e513d233bebda96de85cc0e9dfc0a86d54598_18_0_1_2_3_4_5.fastq	barcode07	82.01	85.54	protein homolog model	ErmA	6	603	81.446	https://card.mcmaster.ca/ontology/36486	antibiotic target modifying enzyme. macrolide resistance gene. streptogramin resistance gene. lincosamide resistance gene	1913	733	Staphylococcus aureus subsp. aureus JH1	359787	625	221109	Oceanobacillus iheyensis HTE831	1565	1:131567:2:1783272:1239:91061:1385:186817:182709:182710:221109
Workflow successful	f22e513d233bebda96de85cc0e9dfc0a86d54598	4b4b3761-08d2-42d6-b830-e3561e0c57ad	fastq_runid_f22e513d233bebda96de85cc0e9dfc0a86d54598_13_0_1_2_3_4_5.fastq	barcode07	83.9	87.82	protein homolog model	ErmA	0	726	99.045	https://card.mcmaster.ca/ontology/36486	antibiotic target modifying enzyme. macrolide resistance gene. streptogramin resistance gene. lincosamide resistance gene	1913	733	Staphylococcus aureus subsp. aureus JH1	359787	625	33959	Lactobacillus johnsonii	45164	1:131567:2:1783272:1239:91061:186826:33958:1578:33959
Workflow successful	f22e513d233bebda96de85cc0e9dfc0a86d54598	c6c8b164-d5e4-4696-bdc8-82d688d922a4	fastq_runid_f22e513d233bebda96de85cc0e9dfc0a86d54598_5_0_1_2_3_4_5.fastq	barcode07	82.64	87.31	protein homolog model	ErmA	0	733	100.0	https://card.mcmaster.ca/ontology/36486	antibiotic target modifying enzyme. macrolide resistance gene. streptogramin resistance gene. lincosamide resistance gene	1913	733	Staphylococcus aureus subsp. aureus JH1	359787	625	91061	Bacilli	7300	1:131567:2:1783272:1239:91061
Workflow successful	f22e513d233bebda96de85cc0e9dfc0a86d54598	c795a298-df40-495b-b1db-c20535ec6721	fastq_runid_f22e513d233bebda96de85cc0e9dfc0a86d54598_0_0_4_5.fastq	barcode07	83.38	87.06	protein homolog model	ErmA	0	725	98.90899999999999	https://card.mcmaster.ca/ontology/36486	antibiotic target modifying enzyme. macrolide resistance gene. streptogramin resistance gene. lincosamide resistance gene	1913	733	Staphylococcus aureus subsp. aureus JH1	359787	625	33959	Lactobacillus johnsonii	29175	1:131567:2:1783272:1239:91061:186826:33958:1578:33959
Workflow successful	f22e513d233bebda96de85cc0e9dfc0a86d54598	cba9edc9-2d1e-4d3e-b6ef-88b2d133b6b2	fastq_runid_f22e513d233bebda96de85cc0e9dfc0a86d54598_2_0_1_2_3_4_5.fastq	barcode07	96.25	97.99	protein homolog model	ErmB	241	748	67.781	https://card.mcmaster.ca/ontology/36514	antibiotic target modifying enzyme. macrolide resistance gene. streptogramin resistance gene. lincosamide resistance gene	790	748	Enterococcus faecium	1352	605	1423721	Lactobacillus amylophilus DSM 20533 = JCM 1125	28504	1:131567:2:1783272:1239:91061:186826:33958:1578:1603:1423721
Workflow successful	f22e513d233bebda96de85cc0e9dfc0a86d54598	eab6bbf1-af11-4e41-abd2-4e54e78ec5c9	fastq_runid_f22e513d233bebda96de85cc0e9dfc0a86d54598_10_0_1_2_3_4_5.fastq	barcode07	89.14	95.55	protein homolog model	ErmB	11	739	98.512	https://card.mcmaster.ca/ontology/36514	antibiotic target modifying enzyme. macrolide resistance gene. streptogramin resistance gene. lincosamide resistance gene	787	739	Streptococcus pyogenes	1314	605	1301	Streptococcus	2397	1:131567:2:1783272:1239:91061:186826:1300:1301
Workflow successful	f22e513d233bebda96de85cc0e9dfc0a86d54598	62a6cf15-574b-43d8-8d52-3ca5f9dfd21c	fastq_runid_f22e513d233bebda96de85cc0e9dfc0a86d54598_12_0_3_4_5.fastq	barcode07	91.84	97.31	protein homolog model	ErmB	0	737	99.729	https://card.mcmaster.ca/ontology/36514	antibiotic target modifying enzyme. macrolide resistance gene. streptogramin resistance gene. lincosamide resistance gene	787	739	Streptococcus pyogenes	1314	605	1423721	Lactobacillus amylophilus DSM 20533 = JCM 1125	25262	1:131567:2:1783272:1239:91061:186826:33958:1578:1603:1423721
Workflow successful	f22e513d233bebda96de85cc0e9dfc0a86d54598	fb01103b-6c60-46a9-bb32-ae0764d9e695	fastq_runid_f22e513d233bebda96de85cc0e9dfc0a86d54598_0_0_4_5.fastq	barcode07	95.88	98.9	protein homolog model	ErmB	0	739	100.0	https://card.mcmaster.ca/ontology/36514	antibiotic target modifying enzyme. macrolide resistance gene. streptogramin resistance gene. lincosamide resistance gene	784	739	Enterococcus sp.	35783	605	46170	Staphylococcus aureus subsp. aureus	121234	1:131567:2:1783272:1239:91061:1385:90964:1279:1280:46170
Workflow successful	f22e513d233bebda96de85cc0e9dfc0a86d54598	f29eff8a-d632-4ccf-b9e3-bddb90670218	fastq_runid_f22e513d233bebda96de85cc0e9dfc0a86d54598_15_0_3_4_5.fastq	barcode07	79.02	87.57	rRNA mutation model	Escherichia coli 16S rRNA mutation conferring resistance to edeine	627	1018	87.22	https://card.mcmaster.ca/ontology/39807	polyamine resistance gene. antibiotic resistant gene variant or mutant. peptide antibiotic resistance gene	2347	1542	Escherichia coli K-12	83333	141	469	Acinetobacter	400	1:131567:2:1224:1236:72274:468:469
Workflow successful	f22e513d233bebda96de85cc0e9dfc0a86d54598	5f75534e-3d2f-4f62-bb83-6ccda4308674	fastq_runid_f22e513d233bebda96de85cc0e9dfc0a86d54598_13_0_2_3_4_5.fastq	barcode07	69.65	81.88	rRNA mutation model	Escherichia coli 16S rRNA mutation conferring resistance to edeine	6	793	51.038000000000004	https://card.mcmaster.ca/ontology/39807	polyamine resistance gene. antibiotic resistant gene variant or mutant. peptide antibiotic resistance gene	2347	1542	Escherichia coli K-12	83333	141	39950	Dialister pneumosintes	2704	1:131567:2:1783272:1239:909932:1843489:31977:39948:39950
Workflow successful	f22e513d233bebda96de85cc0e9dfc0a86d54598	4a1d5470-bfbe-4bf8-a162-a247d18b234c	fastq_runid_f22e513d233bebda96de85cc0e9dfc0a86d54598_8_0_3_4_5.fastq	barcode07	78.51	82.1	rRNA mutation model	Escherichia coli 16S rRNA mutation conferring resistance to edeine	885	1423	34.89	https://card.mcmaster.ca/ontology/39807	polyamine resistance gene. antibiotic resistant gene variant or mutant. peptide antibiotic resistance gene	2347	1542	Escherichia coli K-12	83333	141	865938	Weeksella virosa DSM 16922	24056	1:131567:2:1783270:68336:976:117743:200644:49546:1013:1014:865938
Workflow successful	f22e513d233bebda96de85cc0e9dfc0a86d54598	80e0451c-f56f-4b26-a2bc-828bd587e9f1	fastq_runid_f22e513d233bebda96de85cc0e9dfc0a86d54598_16_0_4_5.fastq	barcode07	72.68	83.17	rRNA mutation model	Escherichia coli 16S rRNA mutation in the rrnB gene conferring resistance to spectinomycin	253	1541	83.52799999999999	https://card.mcmaster.ca/ontology/39961	aminoglycoside resistance gene. antibiotic resistant gene variant or mutant	2313	1542	Escherichia coli K-12	83333	141	2005703	Enterococcus wangshanyuanii	8690	1:131567:2:1783272:1239:91061:186826:81852:1350:2005703
Workflow successful	f22e513d233bebda96de85cc0e9dfc0a86d54598	a38003bb-eda3-4bcd-a9c7-a167593de8c2	fastq_runid_f22e513d233bebda96de85cc0e9dfc0a86d54598_4_0_4_5.fastq	barcode07	76.51	84.19	rRNA mutation model	Escherichia coli 16S rRNA mutation in the rrnB gene conferring resistance to spectinomycin	7	1541	99.48100000000001	https://card.mcmaster.ca/ontology/39961	aminoglycoside resistance gene. antibiotic resistant gene variant or mutant	2313	1542	Escherichia coli K-12	83333	141	1750719	Kurthia sp. 11kri321	26438	1:131567:2:1783272:1239:91061:1385:186818:1649:1750719
Workflow successful	f22e513d233bebda96de85cc0e9dfc0a86d54598	0ae08c5d-0e6a-4104-9519-139dfd6ade95	fastq_runid_f22e513d233bebda96de85cc0e9dfc0a86d54598_7_0_1_2_3_4_5.fastq	barcode07	76.84	85.87	rRNA mutation model	Escherichia coli 16S rRNA mutation in the rrnB gene conferring resistance to spectinomycin	240	1541	84.37100000000001	https://card.mcmaster.ca/ontology/39961	aminoglycoside resistance gene. antibiotic resistant gene variant or mutant	2313	1542	Escherichia coli K-12	83333	141	1608473	Acinetobacter sp. NCu2D-2	6189	1:131567:2:1224:1236:72274:468:469:1608473
Workflow successful	f22e513d233bebda96de85cc0e9dfc0a86d54598	f2b0560c-dd9e-469a-974f-881706d5cecd	fastq_runid_f22e513d233bebda96de85cc0e9dfc0a86d54598_7_0_1_2_3_4_5.fastq	barcode07	76.25	82.85	rRNA mutation model	Escherichia coli 16S rRNA mutation in the rrnB gene conferring resistance to streptomycin	241	1513	82.49	https://card.mcmaster.ca/ontology/39990	aminoglycoside resistance gene. antibiotic resistant gene variant or mutant	2312	1542	Escherichia coli K-12	83333	141	610130	[Clostridium] saccharolyticum WM1	11618	1:131567:2:1783272:1239:186801:186802:186803:1506553:84030:610130
Workflow successful	f22e513d233bebda96de85cc0e9dfc0a86d54598	b004a4c2-f44f-4630-963c-6ecbd312e6bb	fastq_runid_f22e513d233bebda96de85cc0e9dfc0a86d54598_19_0_2_3_4_5.fastq	barcode07	86.46	89.83	rRNA mutation model	Escherichia coli 16S rRNA mutation in the rrnB gene conferring resistance to streptomycin	1066	1542	35.709	https://card.mcmaster.ca/ontology/39990	aminoglycoside resistance gene. antibiotic resistant gene variant or mutant	2312	1542	Escherichia coli K-12	83333	141	108981	Acinetobacter schindleri	16641	1:131567:2:1224:1236:72274:468:469:108981
Workflow successful	f22e513d233bebda96de85cc0e9dfc0a86d54598	4bd6cd83-4621-4eb5-9381-1b9f81626d10	fastq_runid_f22e513d233bebda96de85cc0e9dfc0a86d54598_5_0_1_2_3_4_5.fastq	barcode07	73.48	80.43	rRNA mutation model	Escherichia coli 16S rRNA mutation in the rrnB gene conferring resistance to streptomycin	312	994	44.228	https://card.mcmaster.ca/ontology/39990	aminoglycoside resistance gene. antibiotic resistant gene variant or mutant	2312	1542	Escherichia coli K-12	83333	141	693979	Bacteroides helcogenes P 36-108	13629	1:131567:2:1783270:68336:976:200643:171549:815:816:290053:693979
Workflow successful	f22e513d233bebda96de85cc0e9dfc0a86d54598	22b12a95-28e0-4a7a-bbb7-c5083bc81f53	fastq_runid_f22e513d233bebda96de85cc0e9dfc0a86d54598_4_0_4_5.fastq	barcode07	81.66	86.1	rRNA mutation model	Escherichia coli 16S rRNA mutation in the rrnB gene conferring resistance to tetracycline	440	785	99.40700000000001	https://card.mcmaster.ca/ontology/39995	tetracycline resistance gene. antibiotic resistant gene variant or mutant	2341	1542	Escherichia coli K-12	83333	141	470	Acinetobacter baumannii	1296	1:131567:2:1224:1236:72274:468:469:909768:470
Workflow successful	f22e513d233bebda96de85cc0e9dfc0a86d54598	3699bfcf-bb66-4acc-9150-3910763c54f4	fastq_runid_f22e513d233bebda96de85cc0e9dfc0a86d54598_18_0_2_3_4_5.fastq	barcode07	76.13	83.04	rRNA mutation model	Escherichia coli 16S rRNA mutation in the rrnB gene conferring resistance to tetracycline	258	1506	80.934	https://card.mcmaster.ca/ontology/39995	tetracycline resistance gene. antibiotic resistant gene variant or mutant	2341	1542	Escherichia coli K-12	83333	141	610130	[Clostridium] saccharolyticum WM1	4223	1:131567:2:1783272:1239:186801:186802:186803:1506553:84030:610130
Workflow successful	f22e513d233bebda96de85cc0e9dfc0a86d54598	572715bd-c1fa-4ab6-86e1-55d4c77aeb96	fastq_runid_f22e513d233bebda96de85cc0e9dfc0a86d54598_19_0_4_5.fastq	barcode07	69.43	80.9	rRNA mutation model	Escherichia coli 16S rRNA mutation in the rrnB gene conferring resistance to tetracycline	310	1419	71.92	https://card.mcmaster.ca/ontology/39995	tetracycline resistance gene. antibiotic resistant gene variant or mutant	2341	1542	Escherichia coli K-12	83333	141	246787	Bacteroides cellulosilyticus	2885	1:131567:2:1783270:68336:976:200643:171549:815:816:246787
Workflow successful	f22e513d233bebda96de85cc0e9dfc0a86d54598	9af59295-f423-40ab-9739-66ae5a180025	fastq_runid_f22e513d233bebda96de85cc0e9dfc0a86d54598_8_0_2_3_4_5.fastq	barcode07	73.64	82.6	rRNA mutation model	Escherichia coli 16S rRNA mutation in the rrsB gene conferring resistance to gentamicin C	7	1535	99.09200000000001	https://card.mcmaster.ca/ontology/39980	aminoglycoside resistance gene. antibiotic resistant gene variant or mutant	2330	1542	Escherichia coli K-12	83333	141	585394	Roseburia hominis A2-183	8974	1:131567:2:1783272:1239:186801:186802:186803:841:301301:585394
Workflow successful	f22e513d233bebda96de85cc0e9dfc0a86d54598	5807e1c8-1068-4b78-a509-46dd3e568e06	fastq_runid_f22e513d233bebda96de85cc0e9dfc0a86d54598_19_0_4_5.fastq	barcode07	73.94	84.69	rRNA mutation model	Escherichia coli 16S rRNA mutation in the rrsB gene conferring resistance to gentamicin C	5	1542	99.676	https://card.mcmaster.ca/ontology/39980	aminoglycoside resistance gene. antibiotic resistant gene variant or mutant	2330	1542	Escherichia coli K-12	83333	141	1236	Gammaproteobacteria	3600	1:131567:2:1224:1236
Workflow successful	f22e513d233bebda96de85cc0e9dfc0a86d54598	ae973c0e-2b50-47d5-8c47-73600c801b7f	fastq_runid_f22e513d233bebda96de85cc0e9dfc0a86d54598_14_0_3_4_5.fastq	barcode07	79.88	88.35	rRNA mutation model	Escherichia coli 16S rRNA mutation in the rrsB gene conferring resistance to gentamicin C	0	1542	100.0	https://card.mcmaster.ca/ontology/39980	aminoglycoside resistance gene. antibiotic resistant gene variant or mutant	2330	1542	Escherichia coli K-12	83333	141	1242245	Acinetobacter johnsonii XBB1	17534	1:131567:2:1224:1236:72274:468:469:40214:1242245
Workflow successful	f22e513d233bebda96de85cc0e9dfc0a86d54598	99331924-7feb-42a2-bdc9-4f6c25ea7a3e	fastq_runid_f22e513d233bebda96de85cc0e9dfc0a86d54598_4_0_3_4_5.fastq	barcode07	73.89	82.82	rRNA mutation model	Escherichia coli 16S rRNA mutation in the rrsB gene conferring resistance to kanamycin A	546	1538	64.332	https://card.mcmaster.ca/ontology/39983	aminoglycoside resistance gene. antibiotic resistant gene variant or mutant	2316	1542	Escherichia coli K-12	83333	141	187452	Pediococcus claussenii	7025	1:131567:2:1783272:1239:91061:186826:33958:1253:187452
Workflow successful	f22e513d233bebda96de85cc0e9dfc0a86d54598	ccf02859-ffe9-48a6-8d21-2ac9cba5cca7	fastq_runid_f22e513d233bebda96de85cc0e9dfc0a86d54598_6_0_2_3_4_5.fastq	barcode07	74.81	84.81	rRNA mutation model	Escherichia coli 16S rRNA mutation in the rrsB gene conferring resistance to kanamycin A	241	1379	73.8	https://card.mcmaster.ca/ontology/39983	aminoglycoside resistance gene. antibiotic resistant gene variant or mutant	2316	1542	Escherichia coli K-12	83333	141	649756	Anaerostipes hadrus	5561	1:131567:2:1783272:1239:186801:186802:186803:207244:649756
Workflow successful	f22e513d233bebda96de85cc0e9dfc0a86d54598	fcc9fca1-6fbf-4d9a-931c-40033ce0d980	fastq_runid_f22e513d233bebda96de85cc0e9dfc0a86d54598_17_0_1_2_3_4_5.fastq	barcode07	76.28	85.2	rRNA mutation model	Escherichia coli 16S rRNA mutation in the rrsB gene conferring resistance to kanamycin A	528	1427	58.301	https://card.mcmaster.ca/ontology/39983	aminoglycoside resistance gene. antibiotic resistant gene variant or mutant	2316	1542	Escherichia coli K-12	83333	141	357809	Lachnoclostridium phytofermentans ISDg	2529	1:131567:2:1783272:1239:186801:186802:186803:1506553:66219:357809
Workflow successful	f22e513d233bebda96de85cc0e9dfc0a86d54598	b1906ae4-60ed-4477-b1f9-c7de9b70ef26	fastq_runid_f22e513d233bebda96de85cc0e9dfc0a86d54598_10_0_3_4_5.fastq	barcode07	91.66	96.1	rRNA mutation model	Escherichia coli 16S rRNA mutation in the rrsB gene conferring resistance to kanamycin A	0	1542	100.0	https://card.mcmaster.ca/ontology/39983	aminoglycoside resistance gene. antibiotic resistant gene variant or mutant	2316	1542	Escherichia coli K-12	83333	141	585054	Escherichia fergusonii ATCC 35469	13926	1:131567:2:1224:1236:91347:543:561:564:585054
Workflow successful	f22e513d233bebda96de85cc0e9dfc0a86d54598	1532777a-448b-4e34-88dc-d6fa9c805d0c	fastq_runid_f22e513d233bebda96de85cc0e9dfc0a86d54598_3_0_2_3_4_5.fastq	barcode07	77.74	83.23	rRNA mutation model	Escherichia coli 16S rRNA mutation in the rrsB gene conferring resistance to neomycin	242	1532	83.65799999999999	https://card.mcmaster.ca/ontology/39986	aminoglycoside resistance gene. antibiotic resistant gene variant or mutant	2309	1542	Escherichia coli K-12	83333	141	1582	Lactobacillus casei	34193	1:131567:2:1783272:1239:91061:186826:33958:1578:655183:1582
Workflow successful	f22e513d233bebda96de85cc0e9dfc0a86d54598	91e6f081-ba6d-4c2e-be62-f3735e2ab45a	fastq_runid_f22e513d233bebda96de85cc0e9dfc0a86d54598_8_0_2_3_4_5.fastq	barcode07	76.2	83.51	rRNA mutation model	Escherichia coli 16S rRNA mutation in the rrsB gene conferring resistance to paromomycin	241	1540	84.241	https://card.mcmaster.ca/ontology/39987	aminoglycoside resistance gene. antibiotic resistant gene variant or mutant	2356	1542	Escherichia coli K-12	83333	141	208479	[Clostridium] bolteae	19496	1:131567:2:1783272:1239:186801:186802:186803:1506553:208479
Workflow successful	f22e513d233bebda96de85cc0e9dfc0a86d54598	3817a1af-8b6a-490d-95ff-eb55ad98a9ef	fastq_runid_f22e513d233bebda96de85cc0e9dfc0a86d54598_13_0_4_5.fastq	barcode07	71.45	82.72	rRNA mutation model	Escherichia coli 16S rRNA mutation in the rrsB gene conferring resistance to paromomycin	241	1397	74.968	https://card.mcmaster.ca/ontology/39987	aminoglycoside resistance gene. antibiotic resistant gene variant or mutant	2356	1542	Escherichia coli K-12	83333	141	1458465	Megasphaera elsdenii 14-14	729	1:131567:2:1783272:1239:909932:1843489:31977:906:907:1458465
Workflow successful	f22e513d233bebda96de85cc0e9dfc0a86d54598	e31154d4-9147-45ec-b73f-568955429991	fastq_runid_f22e513d233bebda96de85cc0e9dfc0a86d54598_13_0_1_2_3_4_5.fastq	barcode07	74.47	84.05	rRNA mutation model	Escherichia coli 16S rRNA mutation in the rrsB gene conferring resistance to paromomycin	241	1541	84.306	https://card.mcmaster.ca/ontology/39987	aminoglycoside resistance gene. antibiotic resistant gene variant or mutant	2356	1542	Escherichia coli K-12	83333	141	1679721	Herbinix luporum	8081	1:131567:2:1783272:1239:186801:186802:186803:1663717:1679721
Workflow successful	f22e513d233bebda96de85cc0e9dfc0a86d54598	1fd7f779-768e-4f99-8e71-3ad7e052e015	fastq_runid_f22e513d233bebda96de85cc0e9dfc0a86d54598_11_0_2_3_4_5.fastq	barcode07	84.76	88.91	rRNA mutation model	Escherichia coli 16S rRNA mutation in the rrsB gene conferring resistance to spectinomycin	1066	1542	30.869	https://card.mcmaster.ca/ontology/39960	aminoglycoside resistance gene. antibiotic resistant gene variant or mutant	2332	1542	Escherichia coli K-12	83333	141	1242245	Acinetobacter johnsonii XBB1	51700	1:131567:2:1224:1236:72274:468:469:40214:1242245
Workflow successful	f22e513d233bebda96de85cc0e9dfc0a86d54598	c8a27301-9f4b-4903-a98d-84779612974e	fastq_runid_f22e513d233bebda96de85cc0e9dfc0a86d54598_11_0_3_4_5.fastq	barcode07	81.09	88.68	rRNA mutation model	Escherichia coli 16S rRNA mutation in the rrsB gene conferring resistance to spectinomycin	5	1208	78.016	https://card.mcmaster.ca/ontology/39960	aminoglycoside resistance gene. antibiotic resistant gene variant or mutant	2332	1542	Escherichia coli K-12	83333	141	347534	Zobellella denitrificans	6241	1:131567:2:1224:1236:135624:84642:347533:347534
Workflow successful	f22e513d233bebda96de85cc0e9dfc0a86d54598	ba091094-d020-475f-a454-69e88c9e3d5a	fastq_runid_f22e513d233bebda96de85cc0e9dfc0a86d54598_10_0_3_4_5.fastq	barcode07	72.6	83.09	rRNA mutation model	Escherichia coli 16S rRNA mutation in the rrsB gene conferring resistance to spectinomycin	7	1541	99.48100000000001	https://card.mcmaster.ca/ontology/39960	aminoglycoside resistance gene. antibiotic resistant gene variant or mutant	2332	1542	Escherichia coli K-12	83333	141	515620	[Eubacterium] eligens ATCC 27750	2505	1:131567:2:1783272:1239:186801:186802:186806:1730:39485:515620
Workflow successful	f22e513d233bebda96de85cc0e9dfc0a86d54598	41138478-89a2-487b-bb8e-a9a9548f7b14	fastq_runid_f22e513d233bebda96de85cc0e9dfc0a86d54598_14_0_3_4_5.fastq	barcode07	73.96	80.87	rRNA mutation model	Escherichia coli 16S rRNA mutation in the rrsB gene conferring resistance to spectinomycin	253	1413	75.227	https://card.mcmaster.ca/ontology/39960	aminoglycoside resistance gene. antibiotic resistant gene variant or mutant	2332	1542	Escherichia coli K-12	83333	141	441768	Acholeplasma laidlawii PG-8A	3059	1:131567:2:1783272:544448:31969:186329:2146:2147:2148:441768
Workflow successful	f22e513d233bebda96de85cc0e9dfc0a86d54598	de38534a-af42-4c41-bf43-b06f3d0ce1be	fastq_runid_f22e513d233bebda96de85cc0e9dfc0a86d54598_7_0_2_3_4_5.fastq	barcode07	86.11	89.53	rRNA mutation model	Escherichia coli 16S rRNA mutation in the rrsB gene conferring resistance to streptomycin	1260	1542	18.288	https://card.mcmaster.ca/ontology/39989	aminoglycoside resistance gene. antibiotic resistant gene variant or mutant	2322	1542	Escherichia coli K-12	83333	141	1646498	Acinetobacter sp. TTH0-4	12983	1:131567:2:1224:1236:72274:468:469:1646498
Workflow successful	f22e513d233bebda96de85cc0e9dfc0a86d54598	3aa2e19a-15a9-4df9-9d03-f60ebe0c707e	fastq_runid_f22e513d233bebda96de85cc0e9dfc0a86d54598_1_0_4_5.fastq	barcode07	71.32	81.69	rRNA mutation model	Escherichia coli 16S rRNA mutation in the rrsB gene conferring resistance to streptomycin	503	1536	66.991	https://card.mcmaster.ca/ontology/39989	aminoglycoside resistance gene. antibiotic resistant gene variant or mutant	2322	1542	Escherichia coli K-12	83333	141	1324350	Acinetobacter equi	3226	1:131567:2:1224:1236:72274:468:469:1324350
Workflow successful	f22e513d233bebda96de85cc0e9dfc0a86d54598	1fa24617-76bb-4522-8808-a3dbabe60b89	fastq_runid_f22e513d233bebda96de85cc0e9dfc0a86d54598_5_0_1_2_3_4_5.fastq	barcode07	78.24	87.79	rRNA mutation model	Escherichia coli 16S rRNA mutation in the rrsB gene conferring resistance to streptomycin	5	1542	99.676	https://card.mcmaster.ca/ontology/39989	aminoglycoside resistance gene. antibiotic resistant gene variant or mutant	2322	1542	Escherichia coli K-12	83333	141	286	Pseudomonas	5041	1:131567:2:1224:1236:72274:135621:286
Workflow successful	f22e513d233bebda96de85cc0e9dfc0a86d54598	ab1aaee4-eac5-44ab-82bb-652c3cc5b1cc	fastq_runid_f22e513d233bebda96de85cc0e9dfc0a86d54598_12_0_3_4_5.fastq	barcode07	85.33	88.48	rRNA mutation model	Escherichia coli 16S rRNA mutation in the rrsB gene conferring resistance to tetracycline	1317	1541	14.527000000000001	https://card.mcmaster.ca/ontology/39994	tetracycline resistance gene. antibiotic resistant gene variant or mutant	2319	1542	Escherichia coli K-12	83333	141	80869	Acidovorax citrulli	19651	1:131567:2:1224:28216:80840:80864:12916:80869
Workflow successful	f22e513d233bebda96de85cc0e9dfc0a86d54598	c52d7f25-e428-4ed1-a970-5392d1917285	fastq_runid_f22e513d233bebda96de85cc0e9dfc0a86d54598_15_0_3_4_5.fastq	barcode07	80.71	86.8	rRNA mutation model	Escherichia coli 16S rRNA mutation in the rrsB gene conferring resistance to tobramycin	0	1539	99.805	https://card.mcmaster.ca/ontology/39992	aminoglycoside resistance gene. antibiotic resistant gene variant or mutant	2349	1542	Escherichia coli K-12	83333	141	1407071	Acinetobacter sp. TGL-Y2	24285	1:131567:2:1224:1236:72274:468:469:1407071
Workflow successful	f22e513d233bebda96de85cc0e9dfc0a86d54598	b32aeed3-b41c-40f8-abfb-af88264e1a9d	fastq_runid_f22e513d233bebda96de85cc0e9dfc0a86d54598_9_0_1_2_3_4_5.fastq	barcode07	71.83	83.12	rRNA mutation model	Escherichia coli 16S rRNA mutation in the rrsB gene conferring resistance to tobramycin	594	1424	80.99	https://card.mcmaster.ca/ontology/39992	aminoglycoside resistance gene. antibiotic resistant gene variant or mutant	2349	1542	Escherichia coli K-12	83333	141	610130	[Clostridium] saccharolyticum WM1	2097	1:131567:2:1783272:1239:186801:186802:186803:1506553:84030:610130
Workflow successful	f22e513d233bebda96de85cc0e9dfc0a86d54598	71bc94e5-242b-46ad-b7a8-27b89183c558	fastq_runid_f22e513d233bebda96de85cc0e9dfc0a86d54598_14_0_2_3_4_5.fastq	barcode07	74.48	84.75	rRNA mutation model	Escherichia coli 16S rRNA mutation in the rrsB gene conferring resistance to tobramycin	0	1542	100.0	https://card.mcmaster.ca/ontology/39992	aminoglycoside resistance gene. antibiotic resistant gene variant or mutant	2349	1542	Escherichia coli K-12	83333	141	1407071	Acinetobacter sp. TGL-Y2	5122	1:131567:2:1224:1236:72274:468:469:1407071
Workflow successful	f22e513d233bebda96de85cc0e9dfc0a86d54598	287ba2e0-67d0-434c-b09d-a84c5d5406be	fastq_runid_f22e513d233bebda96de85cc0e9dfc0a86d54598_2_0_2_3_4_5.fastq	barcode07	95.65	98.81	rRNA mutation model	Escherichia coli 16S rRNA mutation in the rrsC gene conferring resistance to kasugamicin	0	1539	99.805	https://card.mcmaster.ca/ontology/39917	aminoglycoside resistance gene. antibiotic resistant gene variant or mutant	2335	1542	Escherichia coli K-12	83333	141	562	Escherichia coli	165778	1:131567:2:1224:1236:91347:543:561:562
Workflow successful	f22e513d233bebda96de85cc0e9dfc0a86d54598	87b5b688-462b-4a04-8031-3514852f35bd	fastq_runid_f22e513d233bebda96de85cc0e9dfc0a86d54598_10_0_4_5.fastq	barcode07	73.2	83.85	rRNA mutation model	Escherichia coli 16S rRNA mutation in the rrsC gene conferring resistance to kasugamicin	241	1541	84.306	https://card.mcmaster.ca/ontology/39917	aminoglycoside resistance gene. antibiotic resistant gene variant or mutant	2335	1542	Escherichia coli K-12	83333	141	585394	Roseburia hominis A2-183	8395	1:131567:2:1783272:1239:186801:186802:186803:841:301301:585394
Workflow successful	f22e513d233bebda96de85cc0e9dfc0a86d54598	1af5284a-0fe7-4774-a3fa-0173fcc092ea	fastq_runid_f22e513d233bebda96de85cc0e9dfc0a86d54598_16_0_2_3_4_5.fastq	barcode07	74.7	83.81	rRNA mutation model	Escherichia coli 16S rRNA mutation in the rrsC gene conferring resistance to kasugamicin	7	1536	99.15700000000001	https://card.mcmaster.ca/ontology/39917	aminoglycoside resistance gene. antibiotic resistant gene variant or mutant	2335	1542	Escherichia coli K-12	83333	141	1297617	Intestinimonas butyriciproducens	9853	1:131567:2:1783272:1239:186801:186802:186813:1392389:1297617
Workflow successful	f22e513d233bebda96de85cc0e9dfc0a86d54598	18389e55-61b7-4209-8352-7e0da17b927f	fastq_runid_f22e513d233bebda96de85cc0e9dfc0a86d54598_3_0_3_4_5.fastq	barcode07	79.34	85.24	rRNA mutation model	Escherichia coli 16S rRNA mutation in the rrsC gene conferring resistance to kasugamicin	0	943	61.153999999999996	https://card.mcmaster.ca/ontology/39917	aminoglycoside resistance gene. antibiotic resistant gene variant or mutant	2335	1542	Escherichia coli K-12	83333	141	1242245	Acinetobacter johnsonii XBB1	44329	1:131567:2:1224:1236:72274:468:469:40214:1242245
Workflow successful	f22e513d233bebda96de85cc0e9dfc0a86d54598	05a94a32-f8f2-4d06-a6ef-a0670ae644be	fastq_runid_f22e513d233bebda96de85cc0e9dfc0a86d54598_8_0_1_2_3_4_5.fastq	barcode07	82.61	88.68	rRNA mutation model	Escherichia coli 16S rRNA mutation in the rrsH gene conferring resistance to spectinomycin	0	1542	100.0	https://card.mcmaster.ca/ontology/39956	aminoglycoside resistance gene. antibiotic resistant gene variant or mutant	2324	1542	Escherichia coli K-12	83333	141	1324350	Acinetobacter equi	56165	1:131567:2:1224:1236:72274:468:469:1324350
Workflow successful	f22e513d233bebda96de85cc0e9dfc0a86d54598	9fe835d9-d4c1-4082-9490-e73b52299d19	fastq_runid_f22e513d233bebda96de85cc0e9dfc0a86d54598_4_0_3_4_5.fastq	barcode07	79.93	86.03	rRNA mutation model	Escherichia coli 16S rRNA mutation in the rrsH gene conferring resistance to spectinomycin	0	1449	93.969	https://card.mcmaster.ca/ontology/39956	aminoglycoside resistance gene. antibiotic resistant gene variant or mutant	2324	1542	Escherichia coli K-12	83333	141	1789224	Acinetobacter larvae	7744	1:131567:2:1224:1236:72274:468:469:1789224
Workflow successful	f22e513d233bebda96de85cc0e9dfc0a86d54598	fe5d748c-b13d-419d-a604-ba543fb526a6	fastq_runid_f22e513d233bebda96de85cc0e9dfc0a86d54598_2_0_2_3_4_5.fastq	barcode07	81.03	88.63	rRNA mutation model	Escherichia coli 16S rRNA mutation in the rrsH gene conferring resistance to spectinomycin	0	1542	100.0	https://card.mcmaster.ca/ontology/39956	aminoglycoside resistance gene. antibiotic resistant gene variant or mutant	2324	1542	Escherichia coli K-12	83333	141	1324350	Acinetobacter equi	18690	1:131567:2:1224:1236:72274:468:469:1324350
Workflow successful	f22e513d233bebda96de85cc0e9dfc0a86d54598	ef4be114-cf3e-46aa-a53b-1e5509e3460c	fastq_runid_f22e513d233bebda96de85cc0e9dfc0a86d54598_2_0_2_3_4_5.fastq	barcode07	82.82	88.34	rRNA mutation model	Escherichia coli 16S rRNA mutation in the rrsH gene conferring resistance to spectinomycin	0	1542	100.0	https://card.mcmaster.ca/ontology/39956	aminoglycoside resistance gene. antibiotic resistant gene variant or mutant	2324	1542	Escherichia coli K-12	83333	141	1646498	Acinetobacter sp. TTH0-4	51412	1:131567:2:1224:1236:72274:468:469:1646498
Workflow successful	f22e513d233bebda96de85cc0e9dfc0a86d54598	5cb56909-58a3-4976-82ba-b97879d61e9d	fastq_runid_f22e513d233bebda96de85cc0e9dfc0a86d54598_15_0_4_5.fastq	barcode07	83.62	87.75	rRNA mutation model	Escherichia coli 16S rRNA mutation in the rrsH gene conferring resistance to spectinomycin	17	1542	98.898	https://card.mcmaster.ca/ontology/39956	aminoglycoside resistance gene. antibiotic resistant gene variant or mutant	2324	1542	Escherichia coli K-12	83333	141	1242245	Acinetobacter johnsonii XBB1	60784	1:131567:2:1224:1236:72274:468:469:40214:1242245
Workflow successful	f22e513d233bebda96de85cc0e9dfc0a86d54598	73240c31-7866-45c5-b8d8-9d149dd67fab	fastq_runid_f22e513d233bebda96de85cc0e9dfc0a86d54598_15_0_4_5.fastq	barcode07	81.61	87.69	rRNA mutation model	Escherichia coli 16S rRNA mutation in the rrsH gene conferring resistance to spectinomycin	0	1542	100.0	https://card.mcmaster.ca/ontology/39956	aminoglycoside resistance gene. antibiotic resistant gene variant or mutant	2324	1542	Escherichia coli K-12	83333	141	1646498	Acinetobacter sp. TTH0-4	26611	1:131567:2:1224:1236:72274:468:469:1646498
Workflow successful	f22e513d233bebda96de85cc0e9dfc0a86d54598	d62fb09a-4608-420d-8744-19fea30df8e0	fastq_runid_f22e513d233bebda96de85cc0e9dfc0a86d54598_10_0_4_5.fastq	barcode07	83.79	88.34	rRNA mutation model	Escherichia coli 16S rRNA mutation in the rrsH gene conferring resistance to spectinomycin	7	1449	93.515	https://card.mcmaster.ca/ontology/39956	aminoglycoside resistance gene. antibiotic resistant gene variant or mutant	2324	1542	Escherichia coli K-12	83333	141	1324350	Acinetobacter equi	40440	1:131567:2:1224:1236:72274:468:469:1324350
Workflow successful	f22e513d233bebda96de85cc0e9dfc0a86d54598	b4aaefca-295c-4f7b-b37a-83a21b98f2aa	fastq_runid_f22e513d233bebda96de85cc0e9dfc0a86d54598_15_0_3_4_5.fastq	barcode07	84.9	88.91	rRNA mutation model	Escherichia coli 16S rRNA mutation in the rrsH gene conferring resistance to spectinomycin	410	1542	73.411	https://card.mcmaster.ca/ontology/39956	aminoglycoside resistance gene. antibiotic resistant gene variant or mutant	2324	1542	Escherichia coli K-12	83333	141	1324350	Acinetobacter equi	28559	1:131567:2:1224:1236:72274:468:469:1324350
Workflow successful	f22e513d233bebda96de85cc0e9dfc0a86d54598	929ccf9d-1e5d-4be8-b0e9-32c8343faf3a	fastq_runid_f22e513d233bebda96de85cc0e9dfc0a86d54598_4_0_4_5.fastq	barcode07	84.57	89.42	rRNA mutation model	Escherichia coli 16S rRNA mutation in the rrsH gene conferring resistance to spectinomycin	480	1542	68.872	https://card.mcmaster.ca/ontology/39956	aminoglycoside resistance gene. antibiotic resistant gene variant or mutant	2324	1542	Escherichia coli K-12	83333	141	1608473	Acinetobacter sp. NCu2D-2	33694	1:131567:2:1224:1236:72274:468:469:1608473
Workflow successful	f22e513d233bebda96de85cc0e9dfc0a86d54598	b280e03e-bf1b-4503-8579-c908a77ac11f	fastq_runid_f22e513d233bebda96de85cc0e9dfc0a86d54598_10_0_1_2_3_4_5.fastq	barcode07	79.34	87.76	rRNA mutation model	Escherichia coli 16S rRNA mutation in the rrsH gene conferring resistance to spectinomycin	0	1527	99.027	https://card.mcmaster.ca/ontology/39956	aminoglycoside resistance gene. antibiotic resistant gene variant or mutant	2324	1542	Escherichia coli K-12	83333	141	1324350	Acinetobacter equi	12633	1:131567:2:1224:1236:72274:468:469:1324350
Workflow successful	f22e513d233bebda96de85cc0e9dfc0a86d54598	e9ed00b1-9331-423e-80b4-704427359971	fastq_runid_f22e513d233bebda96de85cc0e9dfc0a86d54598_0_0_1_2_3_4_5.fastq	barcode07	82.96	87.96	rRNA mutation model	Escherichia coli 16S rRNA mutation in the rrsH gene conferring resistance to spectinomycin	0	1538	99.741	https://card.mcmaster.ca/ontology/39956	aminoglycoside resistance gene. antibiotic resistant gene variant or mutant	2324	1542	Escherichia coli K-12	83333	141	1324350	Acinetobacter equi	39551	1:131567:2:1224:1236:72274:468:469:1324350
Workflow successful	f22e513d233bebda96de85cc0e9dfc0a86d54598	97b8db4d-16dd-4939-aff5-a49e365e5672	fastq_runid_f22e513d233bebda96de85cc0e9dfc0a86d54598_18_0_2_3_4_5.fastq	barcode07	81.06	87.96	rRNA mutation model	Escherichia coli 16S rRNA mutation in the rrsH gene conferring resistance to spectinomycin	0	1538	99.741	https://card.mcmaster.ca/ontology/39956	aminoglycoside resistance gene. antibiotic resistant gene variant or mutant	2324	1542	Escherichia coli K-12	83333	141	1324350	Acinetobacter equi	8465	1:131567:2:1224:1236:72274:468:469:1324350
Workflow successful	f22e513d233bebda96de85cc0e9dfc0a86d54598	e9a31111-a8f8-42db-a8de-cbfda443cda4	fastq_runid_f22e513d233bebda96de85cc0e9dfc0a86d54598_8_0_2_3_4_5.fastq	barcode07	75.94	85.69	rRNA mutation model	Escherichia coli 16S rRNA mutation in the rrsH gene conferring resistance to spectinomycin	0	1449	93.969	https://card.mcmaster.ca/ontology/39956	aminoglycoside resistance gene. antibiotic resistant gene variant or mutant	2324	1542	Escherichia coli K-12	83333	141	1242245	Acinetobacter johnsonii XBB1	11838	1:131567:2:1224:1236:72274:468:469:40214:1242245
Workflow successful	f22e513d233bebda96de85cc0e9dfc0a86d54598	e6895983-a166-4565-b4ae-9c8d9f2b74f1	fastq_runid_f22e513d233bebda96de85cc0e9dfc0a86d54598_1_0_4_5.fastq	barcode07	78.96	87.24	rRNA mutation model	Escherichia coli 16S rRNA mutation in the rrsH gene conferring resistance to spectinomycin	0	1542	100.0	https://card.mcmaster.ca/ontology/39956	aminoglycoside resistance gene. antibiotic resistant gene variant or mutant	2324	1542	Escherichia coli K-12	83333	141	1242245	Acinetobacter johnsonii XBB1	7478	1:131567:2:1224:1236:72274:468:469:40214:1242245
Workflow successful	f22e513d233bebda96de85cc0e9dfc0a86d54598	04fef143-e464-48f3-8ced-6e0fa8e8b11b	fastq_runid_f22e513d233bebda96de85cc0e9dfc0a86d54598_11_0_2_3_4_5.fastq	barcode07	82.44	88.22	rRNA mutation model	Escherichia coli 16S rRNA mutation in the rrsH gene conferring resistance to spectinomycin	0	1542	100.0	https://card.mcmaster.ca/ontology/39956	aminoglycoside resistance gene. antibiotic resistant gene variant or mutant	2324	1542	Escherichia coli K-12	83333	141	1242245	Acinetobacter johnsonii XBB1	19026	1:131567:2:1224:1236:72274:468:469:40214:1242245
Workflow successful	f22e513d233bebda96de85cc0e9dfc0a86d54598	31600c7b-c52d-4b90-a720-ae882eecd595	fastq_runid_f22e513d233bebda96de85cc0e9dfc0a86d54598_13_0_4_5.fastq	barcode07	76.01	85.87	rRNA mutation model	Escherichia coli 16S rRNA mutation in the rrsH gene conferring resistance to spectinomycin	243	1542	84.241	https://card.mcmaster.ca/ontology/39956	aminoglycoside resistance gene. antibiotic resistant gene variant or mutant	2324	1542	Escherichia coli K-12	83333	141	13134	Magnetospirillum	841	1:131567:2:1224:28211:204441:41295:13134
Workflow successful	f22e513d233bebda96de85cc0e9dfc0a86d54598	e9e9357a-f075-4629-b14e-ea731f988909	fastq_runid_f22e513d233bebda96de85cc0e9dfc0a86d54598_13_0_4_5.fastq	barcode07	83.46	88.09	rRNA mutation model	Escherichia coli 16S rRNA mutation in the rrsH gene conferring resistance to spectinomycin	0	1542	100.0	https://card.mcmaster.ca/ontology/39956	aminoglycoside resistance gene. antibiotic resistant gene variant or mutant	2324	1542	Escherichia coli K-12	83333	141	470	Acinetobacter baumannii	32041	1:131567:2:1224:1236:72274:468:469:909768:470
Workflow successful	f22e513d233bebda96de85cc0e9dfc0a86d54598	58280212-c2b4-465b-890a-a753414126d6	fastq_runid_f22e513d233bebda96de85cc0e9dfc0a86d54598_2_0_3_4_5.fastq	barcode07	81.18	88.36	rRNA mutation model	Escherichia coli 16S rRNA mutation in the rrsH gene conferring resistance to spectinomycin	0	1542	100.0	https://card.mcmaster.ca/ontology/39956	aminoglycoside resistance gene. antibiotic resistant gene variant or mutant	2324	1542	Escherichia coli K-12	83333	141	1324350	Acinetobacter equi	12716	1:131567:2:1224:1236:72274:468:469:1324350
Workflow successful	f22e513d233bebda96de85cc0e9dfc0a86d54598	08d6ea46-56c2-40bf-b0a5-d1aac55b251a	fastq_runid_f22e513d233bebda96de85cc0e9dfc0a86d54598_4_0_1_2_3_4_5.fastq	barcode07	80.92	87.24	rRNA mutation model	Escherichia coli 16S rRNA mutation in the rrsH gene conferring resistance to spectinomycin	0	1542	100.0	https://card.mcmaster.ca/ontology/39956	aminoglycoside resistance gene. antibiotic resistant gene variant or mutant	2324	1542	Escherichia coli K-12	83333	141	1242245	Acinetobacter johnsonii XBB1	8924	1:131567:2:1224:1236:72274:468:469:40214:1242245
Workflow successful	f22e513d233bebda96de85cc0e9dfc0a86d54598	0d6da6da-6557-41ef-a36a-2b974e61007a	fastq_runid_f22e513d233bebda96de85cc0e9dfc0a86d54598_6_0_4_5.fastq	barcode07	83.54	88.29	rRNA mutation model	Escherichia coli 16S rRNA mutation in the rrsH gene conferring resistance to spectinomycin	0	1542	100.0	https://card.mcmaster.ca/ontology/39956	aminoglycoside resistance gene. antibiotic resistant gene variant or mutant	2324	1542	Escherichia coli K-12	83333	141	1242245	Acinetobacter johnsonii XBB1	50115	1:131567:2:1224:1236:72274:468:469:40214:1242245
Workflow successful	f22e513d233bebda96de85cc0e9dfc0a86d54598	75d533f1-0e3f-4b5d-95fa-5283a15e7079	fastq_runid_f22e513d233bebda96de85cc0e9dfc0a86d54598_6_0_4_5.fastq	barcode07	80.08	86.18	rRNA mutation model	Escherichia coli 16S rRNA mutation in the rrsH gene conferring resistance to spectinomycin	0	1542	100.0	https://card.mcmaster.ca/ontology/39956	aminoglycoside resistance gene. antibiotic resistant gene variant or mutant	2324	1542	Escherichia coli K-12	83333	141	1324350	Acinetobacter equi	17346	1:131567:2:1224:1236:72274:468:469:1324350
Workflow successful	f22e513d233bebda96de85cc0e9dfc0a86d54598	d73fd189-07f4-44b9-902c-983b77666fbc	fastq_runid_f22e513d233bebda96de85cc0e9dfc0a86d54598_11_0_3_4_5.fastq	barcode07	77.58	85.01	rRNA mutation model	Escherichia coli 16S rRNA mutation in the rrsH gene conferring resistance to spectinomycin	0	1318	85.473	https://card.mcmaster.ca/ontology/39956	aminoglycoside resistance gene. antibiotic resistant gene variant or mutant	2324	1542	Escherichia coli K-12	83333	141	1242245	Acinetobacter johnsonii XBB1	51997	1:131567:2:1224:1236:72274:468:469:40214:1242245
Workflow successful	f22e513d233bebda96de85cc0e9dfc0a86d54598	532ed53c-6caa-49f6-8012-fb2c82e9ec56	fastq_runid_f22e513d233bebda96de85cc0e9dfc0a86d54598_6_0_3_4_5.fastq	barcode07	80.21	88.44	rRNA mutation model	Escherichia coli 16S rRNA mutation in the rrsH gene conferring resistance to spectinomycin	0	1542	100.0	https://card.mcmaster.ca/ontology/39956	aminoglycoside resistance gene. antibiotic resistant gene variant or mutant	2324	1542	Escherichia coli K-12	83333	141	1242245	Acinetobacter johnsonii XBB1	32460	1:131567:2:1224:1236:72274:468:469:40214:1242245
Workflow successful	f22e513d233bebda96de85cc0e9dfc0a86d54598	cc2cc437-c4f9-4c39-9f7a-57767ffad016	fastq_runid_f22e513d233bebda96de85cc0e9dfc0a86d54598_1_0_2_3_4_5.fastq	barcode07	83.79	88.46	rRNA mutation model	Escherichia coli 16S rRNA mutation in the rrsH gene conferring resistance to spectinomycin	0	1542	100.0	https://card.mcmaster.ca/ontology/39956	aminoglycoside resistance gene. antibiotic resistant gene variant or mutant	2324	1542	Escherichia coli K-12	83333	141	1324350	Acinetobacter equi	85923	1:131567:2:1224:1236:72274:468:469:1324350
Workflow successful	f22e513d233bebda96de85cc0e9dfc0a86d54598	f42a40c2-e462-456d-87d4-70459727e358	fastq_runid_f22e513d233bebda96de85cc0e9dfc0a86d54598_14_0_4_5.fastq	barcode07	79.27	87.65	rRNA mutation model	Escherichia coli 16S rRNA mutation in the rrsH gene conferring resistance to spectinomycin	0	1542	100.0	https://card.mcmaster.ca/ontology/39956	aminoglycoside resistance gene. antibiotic resistant gene variant or mutant	2324	1542	Escherichia coli K-12	83333	141	1608473	Acinetobacter sp. NCu2D-2	79133	1:131567:2:1224:1236:72274:468:469:1608473
Workflow successful	f22e513d233bebda96de85cc0e9dfc0a86d54598	b4ebb172-b871-4e37-b36a-ecdc68ac60f7	fastq_runid_f22e513d233bebda96de85cc0e9dfc0a86d54598_14_0_4_5.fastq	barcode07	82.78	88.38	rRNA mutation model	Escherichia coli 16S rRNA mutation in the rrsH gene conferring resistance to spectinomycin	0	1542	100.0	https://card.mcmaster.ca/ontology/39956	aminoglycoside resistance gene. antibiotic resistant gene variant or mutant	2324	1542	Escherichia coli K-12	83333	141	1324350	Acinetobacter equi	29640	1:131567:2:1224:1236:72274:468:469:1324350
Workflow successful	f22e513d233bebda96de85cc0e9dfc0a86d54598	9a9f89b8-252a-4340-a483-e132e183b135	fastq_runid_f22e513d233bebda96de85cc0e9dfc0a86d54598_16_0_3_4_5.fastq	barcode07	81.5	88.35	rRNA mutation model	Escherichia coli 16S rRNA mutation in the rrsH gene conferring resistance to spectinomycin	0	1538	99.741	https://card.mcmaster.ca/ontology/39956	aminoglycoside resistance gene. antibiotic resistant gene variant or mutant	2324	1542	Escherichia coli K-12	83333	141	1324350	Acinetobacter equi	38706	1:131567:2:1224:1236:72274:468:469:1324350
Workflow successful	f22e513d233bebda96de85cc0e9dfc0a86d54598	e2b1483b-1f70-44ed-b358-44733a0e89bd	fastq_runid_f22e513d233bebda96de85cc0e9dfc0a86d54598_11_0_1_2_3_4_5.fastq	barcode07	81.32	88.46	rRNA mutation model	Escherichia coli 16S rRNA mutation in the rrsH gene conferring resistance to spectinomycin	8	1524	98.314	https://card.mcmaster.ca/ontology/39956	aminoglycoside resistance gene. antibiotic resistant gene variant or mutant	2324	1542	Escherichia coli K-12	83333	141	1324350	Acinetobacter equi	26611	1:131567:2:1224:1236:72274:468:469:1324350
Workflow successful	f22e513d233bebda96de85cc0e9dfc0a86d54598	0f2ccb91-9b26-42a1-b4d8-e833ebd3dbb4	fastq_runid_f22e513d233bebda96de85cc0e9dfc0a86d54598_13_0_1_2_3_4_5.fastq	barcode07	84.1	88.19	rRNA mutation model	Escherichia coli 16S rRNA mutation in the rrsH gene conferring resistance to spectinomycin	0	1540	99.87	https://card.mcmaster.ca/ontology/39956	aminoglycoside resistance gene. antibiotic resistant gene variant or mutant	2324	1542	Escherichia coli K-12	83333	141	1242245	Acinetobacter johnsonii XBB1	44689	1:131567:2:1224:1236:72274:468:469:40214:1242245
Workflow successful	f22e513d233bebda96de85cc0e9dfc0a86d54598	8d6a4e1a-cd40-4742-aee2-28a8d1bb249a	fastq_runid_f22e513d233bebda96de85cc0e9dfc0a86d54598_18_0_3_4_5.fastq	barcode07	83.05	88.42	rRNA mutation model	Escherichia coli 16S rRNA mutation in the rrsH gene conferring resistance to spectinomycin	5	1542	99.676	https://card.mcmaster.ca/ontology/39956	aminoglycoside resistance gene. antibiotic resistant gene variant or mutant	2324	1542	Escherichia coli K-12	83333	141	1324350	Acinetobacter equi	46695	1:131567:2:1224:1236:72274:468:469:1324350
Workflow successful	f22e513d233bebda96de85cc0e9dfc0a86d54598	d1cc9135-72ca-4702-851b-8f6ad6b48032	fastq_runid_f22e513d233bebda96de85cc0e9dfc0a86d54598_18_0_3_4_5.fastq	barcode07	81.4	87.75	rRNA mutation model	Escherichia coli 16S rRNA mutation in the rrsH gene conferring resistance to spectinomycin	0	1526	98.962	https://card.mcmaster.ca/ontology/39956	aminoglycoside resistance gene. antibiotic resistant gene variant or mutant	2324	1542	Escherichia coli K-12	83333	141	1608473	Acinetobacter sp. NCu2D-2	29942	1:131567:2:1224:1236:72274:468:469:1608473
Workflow successful	f22e513d233bebda96de85cc0e9dfc0a86d54598	706604ee-d025-4897-bfcf-ff22cbdeadce	fastq_runid_f22e513d233bebda96de85cc0e9dfc0a86d54598_6_0_1_2_3_4_5.fastq	barcode07	78.49	86.11	rRNA mutation model	Escherichia coli 16S rRNA mutation in the rrsH gene conferring resistance to spectinomycin	4	1535	99.287	https://card.mcmaster.ca/ontology/39956	aminoglycoside resistance gene. antibiotic resistant gene variant or mutant	2324	1542	Escherichia coli K-12	83333	141	40323	Stenotrophomonas	5024	1:131567:2:1224:1236:135614:32033:40323
Workflow successful	f22e513d233bebda96de85cc0e9dfc0a86d54598	d45e8d25-18c0-43d7-b868-a6a926934c88	fastq_runid_f22e513d233bebda96de85cc0e9dfc0a86d54598_19_0_3_4_5.fastq	barcode07	83.38	89.88	rRNA mutation model	Escherichia coli 16S rRNA mutation in the rrsH gene conferring resistance to spectinomycin	5	1542	99.676	https://card.mcmaster.ca/ontology/39956	aminoglycoside resistance gene. antibiotic resistant gene variant or mutant	2324	1542	Escherichia coli K-12	83333	141	1608473	Acinetobacter sp. NCu2D-2	19521	1:131567:2:1224:1236:72274:468:469:1608473
Workflow successful	f22e513d233bebda96de85cc0e9dfc0a86d54598	8b58bd30-104c-4c78-855d-f88800408a5a	fastq_runid_f22e513d233bebda96de85cc0e9dfc0a86d54598_5_0_4_5.fastq	barcode07	72.82	84.21	rRNA mutation model	Escherichia coli 16S rRNA mutation in the rrsH gene conferring resistance to spectinomycin	5	1542	99.676	https://card.mcmaster.ca/ontology/39956	aminoglycoside resistance gene. antibiotic resistant gene variant or mutant	2324	1542	Escherichia coli K-12	83333	141	1608473	Acinetobacter sp. NCu2D-2	4515	1:131567:2:1224:1236:72274:468:469:1608473
Workflow successful	f22e513d233bebda96de85cc0e9dfc0a86d54598	5ffeecb4-d2d8-4bb5-8c99-074a9a223936	fastq_runid_f22e513d233bebda96de85cc0e9dfc0a86d54598_3_0_3_4_5.fastq	barcode07	81.06	87.35	rRNA mutation model	Escherichia coli 16S rRNA mutation in the rrsH gene conferring resistance to spectinomycin	0	1542	100.0	https://card.mcmaster.ca/ontology/39956	aminoglycoside resistance gene. antibiotic resistant gene variant or mutant	2324	1542	Escherichia coli K-12	83333	141	1242245	Acinetobacter johnsonii XBB1	26392	1:131567:2:1224:1236:72274:468:469:40214:1242245
Workflow successful	f22e513d233bebda96de85cc0e9dfc0a86d54598	1b628675-6e06-4305-aa9d-bee37b00a8e8	fastq_runid_f22e513d233bebda96de85cc0e9dfc0a86d54598_3_0_3_4_5.fastq	barcode07	81.51	88.11	rRNA mutation model	Escherichia coli 16S rRNA mutation in the rrsH gene conferring resistance to spectinomycin	11	1529	98.444	https://card.mcmaster.ca/ontology/39956	aminoglycoside resistance gene. antibiotic resistant gene variant or mutant	2324	1542	Escherichia coli K-12	83333	141	1407071	Acinetobacter sp. TGL-Y2	21782	1:131567:2:1224:1236:72274:468:469:1407071
Workflow successful	f22e513d233bebda96de85cc0e9dfc0a86d54598	bad707f3-66b7-43cb-96bd-a0f11cdc20fd	fastq_runid_f22e513d233bebda96de85cc0e9dfc0a86d54598_3_0_1_2_3_4_5.fastq	barcode07	82.09	89.21	rRNA mutation model	Escherichia coli 16S rRNA mutation in the rrsH gene conferring resistance to spectinomycin	4	1442	93.256	https://card.mcmaster.ca/ontology/39956	aminoglycoside resistance gene. antibiotic resistant gene variant or mutant	2324	1542	Escherichia coli K-12	83333	141	1242245	Acinetobacter johnsonii XBB1	35477	1:131567:2:1224:1236:72274:468:469:40214:1242245
Workflow successful	f22e513d233bebda96de85cc0e9dfc0a86d54598	8250952f-d7a4-4866-8a44-ed9cd17e163e	fastq_runid_f22e513d233bebda96de85cc0e9dfc0a86d54598_3_0_1_2_3_4_5.fastq	barcode07	78.68	87.91	rRNA mutation model	Escherichia coli 16S rRNA mutation in the rrsH gene conferring resistance to spectinomycin	0	1542	100.0	https://card.mcmaster.ca/ontology/39956	aminoglycoside resistance gene. antibiotic resistant gene variant or mutant	2324	1542	Escherichia coli K-12	83333	141	1608473	Acinetobacter sp. NCu2D-2	22458	1:131567:2:1224:1236:72274:468:469:1608473
Workflow successful	f22e513d233bebda96de85cc0e9dfc0a86d54598	77fe39a7-86c8-4798-b8cd-fc93c7fbb2bc	fastq_runid_f22e513d233bebda96de85cc0e9dfc0a86d54598_3_0_1_2_3_4_5.fastq	barcode07	79.66	87.91	rRNA mutation model	Escherichia coli 16S rRNA mutation in the rrsH gene conferring resistance to spectinomycin	0	1539	99.805	https://card.mcmaster.ca/ontology/39956	aminoglycoside resistance gene. antibiotic resistant gene variant or mutant	2324	1542	Escherichia coli K-12	83333	141	1324350	Acinetobacter equi	15220	1:131567:2:1224:1236:72274:468:469:1324350
Workflow successful	f22e513d233bebda96de85cc0e9dfc0a86d54598	0b40c3c3-e9e9-427b-a747-0e58a7a1e994	fastq_runid_f22e513d233bebda96de85cc0e9dfc0a86d54598_13_0_2_3_4_5.fastq	barcode07	75.8	82.68	rRNA mutation model	Escherichia coli 16S rRNA mutation in the rrsH gene conferring resistance to spectinomycin	241	1420	76.459	https://card.mcmaster.ca/ontology/39956	aminoglycoside resistance gene. antibiotic resistant gene variant or mutant	2324	1542	Escherichia coli K-12	83333	141	649756	Anaerostipes hadrus	7282	1:131567:2:1783272:1239:186801:186802:186803:207244:649756
Workflow successful	f22e513d233bebda96de85cc0e9dfc0a86d54598	1052e7bd-7a28-4f9f-b15c-4eb7b35c92ef	fastq_runid_f22e513d233bebda96de85cc0e9dfc0a86d54598_13_0_2_3_4_5.fastq	barcode07	83.59	87.91	rRNA mutation model	Escherichia coli 16S rRNA mutation in the rrsH gene conferring resistance to spectinomycin	0	1538	99.741	https://card.mcmaster.ca/ontology/39956	aminoglycoside resistance gene. antibiotic resistant gene variant or mutant	2324	1542	Escherichia coli K-12	83333	141	1242245	Acinetobacter johnsonii XBB1	37797	1:131567:2:1224:1236:72274:468:469:40214:1242245
Workflow successful	f22e513d233bebda96de85cc0e9dfc0a86d54598	2044b532-659a-411f-8d4c-42fa3e4e7afc	fastq_runid_f22e513d233bebda96de85cc0e9dfc0a86d54598_14_0_3_4_5.fastq	barcode07	84.2	88.76	rRNA mutation model	Escherichia coli 16S rRNA mutation in the rrsH gene conferring resistance to spectinomycin	0	1542	100.0	https://card.mcmaster.ca/ontology/39956	aminoglycoside resistance gene. antibiotic resistant gene variant or mutant	2324	1542	Escherichia coli K-12	83333	141	1324350	Acinetobacter equi	70997	1:131567:2:1224:1236:72274:468:469:1324350
Workflow successful	f22e513d233bebda96de85cc0e9dfc0a86d54598	48f6f290-7f04-44fb-bfde-0528c26bbcc4	fastq_runid_f22e513d233bebda96de85cc0e9dfc0a86d54598_14_0_2_3_4_5.fastq	barcode07	77.14	86.12	rRNA mutation model	Escherichia coli 16S rRNA mutation in the rrsH gene conferring resistance to spectinomycin	296	1525	79.702	https://card.mcmaster.ca/ontology/39956	aminoglycoside resistance gene. antibiotic resistant gene variant or mutant	2324	1542	Escherichia coli K-12	83333	141	470	Acinetobacter baumannii	2601	1:131567:2:1224:1236:72274:468:469:909768:470
Workflow successful	f22e513d233bebda96de85cc0e9dfc0a86d54598	f435b7ec-2fb2-4154-8713-c1ab3f2dfc43	fastq_runid_f22e513d233bebda96de85cc0e9dfc0a86d54598_14_0_2_3_4_5.fastq	barcode07	82.89	88.24	rRNA mutation model	Escherichia coli 16S rRNA mutation in the rrsH gene conferring resistance to spectinomycin	0	1542	100.0	https://card.mcmaster.ca/ontology/39956	aminoglycoside resistance gene. antibiotic resistant gene variant or mutant	2324	1542	Escherichia coli K-12	83333	141	1242245	Acinetobacter johnsonii XBB1	52507	1:131567:2:1224:1236:72274:468:469:40214:1242245
Workflow successful	f22e513d233bebda96de85cc0e9dfc0a86d54598	0232ca35-9628-43b1-8249-b6c12d9805d2	fastq_runid_f22e513d233bebda96de85cc0e9dfc0a86d54598_8_0_3_4_5.fastq	barcode07	74.16	85.78	rRNA mutation model	Escherichia coli 16S rRNA mutation in the rrsH gene conferring resistance to spectinomycin	0	1542	100.0	https://card.mcmaster.ca/ontology/39956	aminoglycoside resistance gene. antibiotic resistant gene variant or mutant	2324	1542	Escherichia coli K-12	83333	141	1242245	Acinetobacter johnsonii XBB1	9439	1:131567:2:1224:1236:72274:468:469:40214:1242245
Workflow successful	f22e513d233bebda96de85cc0e9dfc0a86d54598	8ad1348d-0860-4ae5-9392-8e6d9913b4e2	fastq_runid_f22e513d233bebda96de85cc0e9dfc0a86d54598_12_0_4_5.fastq	barcode07	82.99	88.96	rRNA mutation model	Escherichia coli 16S rRNA mutation in the rrsH gene conferring resistance to spectinomycin	0	1542	100.0	https://card.mcmaster.ca/ontology/39956	aminoglycoside resistance gene. antibiotic resistant gene variant or mutant	2324	1542	Escherichia coli K-12	83333	141	1242245	Acinetobacter johnsonii XBB1	37618	1:131567:2:1224:1236:72274:468:469:40214:1242245
Workflow successful	f22e513d233bebda96de85cc0e9dfc0a86d54598	9f151752-d634-49fe-9036-4c38808c2274	fastq_runid_f22e513d233bebda96de85cc0e9dfc0a86d54598_16_0_1_2_3_4_5.fastq	barcode07	74.94	80.16	protein variant model	Escherichia coli EF-Tu mutants conferring resistance to Enacyloxin IIa	774	1158	32.405	https://card.mcmaster.ca/ontology/39954	elfamycin resistance gene. antibiotic resistant gene variant or mutant	2206	1185	Escherichia coli str. K-12 substr. MG1655	511145	242	1834200	Muribaculum intestinale	529	1:131567:2:1783270:68336:976:200643:171549:2005473:1918540:1796646
Workflow successful	f22e513d233bebda96de85cc0e9dfc0a86d54598	6a1c5f43-f7be-47be-9a23-d3f077e7dd14	fastq_runid_f22e513d233bebda96de85cc0e9dfc0a86d54598_6_0_2_3_4_5.fastq	barcode07	75.25	79.72	protein variant model	Escherichia coli EF-Tu mutants conferring resistance to Pulvomycin	9	1181	95.285	https://card.mcmaster.ca/ontology/39953	elfamycin resistance gene. antibiotic resistant gene variant or mutant	2259	1230	Escherichia coli CFT073	199310	242	108981	Acinetobacter schindleri	33503	1:131567:2:1224:1236:72274:468:469:108981
Workflow successful	f22e513d233bebda96de85cc0e9dfc0a86d54598	62408097-0c17-46a1-9fd2-095cd0935aaf	fastq_runid_f22e513d233bebda96de85cc0e9dfc0a86d54598_6_0_3_4_5.fastq	barcode07	75.31	79.91	protein variant model	Escherichia coli EF-Tu mutants conferring resistance to Pulvomycin	16	1181	94.715	https://card.mcmaster.ca/ontology/39953	elfamycin resistance gene. antibiotic resistant gene variant or mutant	2259	1230	Escherichia coli CFT073	199310	242	1608473	Acinetobacter sp. NCu2D-2	21799	1:131567:2:1224:1236:72274:468:469:1608473
Workflow successful	f22e513d233bebda96de85cc0e9dfc0a86d54598	d25fce77-3681-401a-9ae0-ea627f747a8e	fastq_runid_f22e513d233bebda96de85cc0e9dfc0a86d54598_13_0_1_2_3_4_5.fastq	barcode07	73.83	81.14	protein variant model	Escherichia coli EF-Tu mutants conferring resistance to Pulvomycin	31	1023	80.65	https://card.mcmaster.ca/ontology/39953	elfamycin resistance gene. antibiotic resistant gene variant or mutant	2259	1230	Escherichia coli CFT073	199310	242	108981	Acinetobacter schindleri	8420	1:131567:2:1224:1236:72274:468:469:108981
Workflow successful	f22e513d233bebda96de85cc0e9dfc0a86d54598	3d5ec0ed-ff49-4a87-b810-f8507188d454	fastq_runid_f22e513d233bebda96de85cc0e9dfc0a86d54598_17_0_1_2_3_4_5.fastq	barcode07	97.47	98.94	protein variant model	Escherichia coli gyrA conferring resistance to fluoroquinolones	0	2279	86.68700000000001	https://card.mcmaster.ca/ontology/39878	fluoroquinolone resistance gene. antibiotic resistant gene variant or mutant	2255	2629	Escherichia coli str. K-12 substr. MG1655	511145	54	758831	Escherichia coli ECC-1470	199640	1:131567:2:1224:1236:91347:543:561:562:758831
Workflow successful	f22e513d233bebda96de85cc0e9dfc0a86d54598	29bcb038-ea96-484a-aa3b-63f253bf3351	fastq_runid_f22e513d233bebda96de85cc0e9dfc0a86d54598_17_0_3_4_5.fastq	barcode07	69.08	77.52	protein variant model	Escherichia coli rpoB mutants conferring resistance to rifampicin	358	4017	90.794	https://card.mcmaster.ca/ontology/39872	antibiotic resistant gene variant or mutant. rifampin resistance gene	2261	4030	Escherichia coli O157:H7 str. Sakai	386585	2	1608473	Acinetobacter sp. NCu2D-2	30604	1:131567:2:1224:1236:72274:468:469:1608473
Workflow successful	f22e513d233bebda96de85cc0e9dfc0a86d54598	06ecdab3-2813-4a6a-bd20-0c7f4ff78cbb	fastq_runid_f22e513d233bebda96de85cc0e9dfc0a86d54598_11_0_2_3_4_5.fastq	barcode07	69.49	77.39	protein variant model	Escherichia coli rpoB mutants conferring resistance to rifampicin	357	4017	90.819	https://card.mcmaster.ca/ontology/39872	antibiotic resistant gene variant or mutant. rifampin resistance gene	2261	4030	Escherichia coli O157:H7 str. Sakai	386585	2	1608473	Acinetobacter sp. NCu2D-2	22510	1:131567:2:1224:1236:72274:468:469:1608473
Workflow successful	f22e513d233bebda96de85cc0e9dfc0a86d54598	32574050-0684-495e-a41b-bc49be8607a5	fastq_runid_f22e513d233bebda96de85cc0e9dfc0a86d54598_5_0_2_3_4_5.fastq	barcode07	72.57	78.04	protein variant model	Escherichia coli rpoB mutants conferring resistance to rifampicin	1304	2836	38.015	https://card.mcmaster.ca/ontology/39872	antibiotic resistant gene variant or mutant. rifampin resistance gene	2261	4030	Escherichia coli O157:H7 str. Sakai	386585	2	1608473	Acinetobacter sp. NCu2D-2	17656	1:131567:2:1224:1236:72274:468:469:1608473
Workflow successful	f22e513d233bebda96de85cc0e9dfc0a86d54598	e6f5e894-c41a-4bb7-9ff3-6eed13d4e818	fastq_runid_f22e513d233bebda96de85cc0e9dfc0a86d54598_11_0_4_5.fastq	barcode07	68.93	76.74	protein variant model	Escherichia coli rpoB mutants conferring resistance to rifampicin	357	4017	90.819	https://card.mcmaster.ca/ontology/39872	antibiotic resistant gene variant or mutant. rifampin resistance gene	2261	4030	Escherichia coli O157:H7 str. Sakai	386585	2	108981	Acinetobacter schindleri	22451	1:131567:2:1224:1236:72274:468:469:108981
Workflow successful	f22e513d233bebda96de85cc0e9dfc0a86d54598	1e6dd362-748d-4af8-8803-d80fc3f4708e	fastq_runid_f22e513d233bebda96de85cc0e9dfc0a86d54598_14_0_3_4_5.fastq	barcode07	77.14	81.87	protein variant model	Escherichia coli rpoB mutants conferring resistance to rifampicin	3632	4021	13.255	https://card.mcmaster.ca/ontology/39872	antibiotic resistant gene variant or mutant. rifampin resistance gene	2261	4030	Escherichia coli O157:H7 str. Sakai	386585	2	225992	Comamonas kerstersii	6225	1:131567:2:1224:28216:80840:80864:283:225992
Workflow successful	f22e513d233bebda96de85cc0e9dfc0a86d54598	2ca695bf-73e5-4821-b2ef-79b2c4307a12	fastq_runid_f22e513d233bebda96de85cc0e9dfc0a86d54598_14_0_3_4_5.fastq	barcode07	66.99	76.12	protein variant model	Escherichia coli rpoB mutants conferring resistance to rifampicin	1999	3333	33.102	https://card.mcmaster.ca/ontology/39872	antibiotic resistant gene variant or mutant. rifampin resistance gene	2261	4030	Escherichia coli O157:H7 str. Sakai	386585	2	342610	Pseudoalteromonas atlantica T6c	1073	1:131567:2:1224:1236:135622:267888:53246:288:342610
Workflow successful	f22e513d233bebda96de85cc0e9dfc0a86d54598	75f710cf-4732-407a-ae76-3418e8583a30	fastq_runid_f22e513d233bebda96de85cc0e9dfc0a86d54598_2_0_4_5.fastq	barcode07	94.33	98.06	protein homolog model	floR	0	1216	100.0	https://card.mcmaster.ca/ontology/39139	efflux pump conferring antibiotic resistance	2122	1216	Escherichia coli	562	253	1646498	Acinetobacter sp. TTH0-4	12601	1:131567:2:1224:1236:72274:468:469:1646498
Workflow successful	f22e513d233bebda96de85cc0e9dfc0a86d54598	27bb681e-e525-4845-892c-91b4dd2bbf99	fastq_runid_f22e513d233bebda96de85cc0e9dfc0a86d54598_8_0_1_2_3_4_5.fastq	barcode07	90.1	96.5	protein homolog model	floR	0	1216	100.0	https://card.mcmaster.ca/ontology/39139	efflux pump conferring antibiotic resistance	2125	1216	Vibrio cholerae	666	253	487316	Acinetobacter soli	4604	1:131567:2:1224:1236:72274:468:469:487316
Workflow successful	f22e513d233bebda96de85cc0e9dfc0a86d54598	dc51cf6b-462c-4c3e-8fdb-c748719a0f83	fastq_runid_f22e513d233bebda96de85cc0e9dfc0a86d54598_6_0_2_3_4_5.fastq	barcode07	89.36	95.97	protein homolog model	floR	0	1111	91.365	https://card.mcmaster.ca/ontology/39139	efflux pump conferring antibiotic resistance	2125	1216	Vibrio cholerae	666	253	1236	Gammaproteobacteria	9723	1:131567:2:1224:1236
Workflow successful	f22e513d233bebda96de85cc0e9dfc0a86d54598	f9198d14-4afc-4a04-bc55-68fcd84948a2	fastq_runid_f22e513d233bebda96de85cc0e9dfc0a86d54598_15_0_4_5.fastq	barcode07	90.29	95.47	protein homolog model	floR	779	1215	35.855	https://card.mcmaster.ca/ontology/39139	efflux pump conferring antibiotic resistance	2123	1216	Klebsiella pneumoniae	573	253	1236	Gammaproteobacteria	16247	1:131567:2:1224:1236
Workflow successful	f22e513d233bebda96de85cc0e9dfc0a86d54598	205d3412-37a8-45d3-adbc-81bbf8ddf102	fastq_runid_f22e513d233bebda96de85cc0e9dfc0a86d54598_15_0_4_5.fastq	barcode07	93.93	98.06	protein homolog model	floR	0	1216	100.0	https://card.mcmaster.ca/ontology/39139	efflux pump conferring antibiotic resistance	2122	1216	Escherichia coli	562	253	1242245	Acinetobacter johnsonii XBB1	52655	1:131567:2:1224:1236:72274:468:469:40214:1242245
Workflow successful	f22e513d233bebda96de85cc0e9dfc0a86d54598	72a830da-6ec4-4713-a31e-e0dcd114feb8	fastq_runid_f22e513d233bebda96de85cc0e9dfc0a86d54598_10_0_4_5.fastq	barcode07	91.11	97.58	protein homolog model	floR	0	1216	100.0	https://card.mcmaster.ca/ontology/39139	efflux pump conferring antibiotic resistance	2124	1216	Bordetella bronchiseptica	518	253	1236	Gammaproteobacteria	3197	1:131567:2:1224:1236
Workflow successful	f22e513d233bebda96de85cc0e9dfc0a86d54598	96951ec7-417a-462b-8aaa-4a32155bb29f	fastq_runid_f22e513d233bebda96de85cc0e9dfc0a86d54598_18_0_2_3_4_5.fastq	barcode07	85.54	92.95	protein homolog model	floR	53	440	31.826	https://card.mcmaster.ca/ontology/39139	efflux pump conferring antibiotic resistance	2125	1216	Vibrio cholerae	666	253	1263831	Bibersteinia trehalosi USDA-ARS-USMARC-189	7842	1:131567:2:1224:1236:135625:712:476528:47735:1263831
Workflow successful	f22e513d233bebda96de85cc0e9dfc0a86d54598	678174fd-c6cb-4d60-8ac6-1a0f8a86ce31	fastq_runid_f22e513d233bebda96de85cc0e9dfc0a86d54598_13_0_4_5.fastq	barcode07	89.58	95.23	protein homolog model	floR	0	1216	100.0	https://card.mcmaster.ca/ontology/39139	efflux pump conferring antibiotic resistance	2122	1216	Escherichia coli	562	253	1236	Gammaproteobacteria	8172	1:131567:2:1224:1236
Workflow successful	f22e513d233bebda96de85cc0e9dfc0a86d54598	4d227acc-d759-4eac-9e31-4d7995a2b5a8	fastq_runid_f22e513d233bebda96de85cc0e9dfc0a86d54598_2_0_3_4_5.fastq	barcode07	88.12	93.92	protein homolog model	floR	4	1216	99.671	https://card.mcmaster.ca/ontology/39139	efflux pump conferring antibiotic resistance	2124	1216	Bordetella bronchiseptica	518	253	91347	Enterobacterales	18577	1:131567:2:1224:1236:91347
Workflow successful	f22e513d233bebda96de85cc0e9dfc0a86d54598	03539aac-b0a2-463e-9bc7-19c2155e1d6f	fastq_runid_f22e513d233bebda96de85cc0e9dfc0a86d54598_18_0_4_5.fastq	barcode07	87.01	94.07	protein homolog model	floR	0	1193	98.109	https://card.mcmaster.ca/ontology/39139	efflux pump conferring antibiotic resistance	2125	1216	Vibrio cholerae	666	253	1236	Gammaproteobacteria	1361	1:131567:2:1224:1236
Workflow successful	f22e513d233bebda96de85cc0e9dfc0a86d54598	c300b385-5a51-4fed-a2b5-bdc3b489512c	fastq_runid_f22e513d233bebda96de85cc0e9dfc0a86d54598_9_0_2_3_4_5.fastq	barcode07	95.37	98.16	protein homolog model	floR	0	1216	100.0	https://card.mcmaster.ca/ontology/39139	efflux pump conferring antibiotic resistance	2125	1216	Vibrio cholerae	666	253	487316	Acinetobacter soli	43294	1:131567:2:1224:1236:72274:468:469:487316
Workflow successful	f22e513d233bebda96de85cc0e9dfc0a86d54598	5a2c0788-bef6-4351-bbc0-e3c99a2688f3	fastq_runid_f22e513d233bebda96de85cc0e9dfc0a86d54598_9_0_2_3_4_5.fastq	barcode07	90.07	96.96	protein homolog model	floR	2	1216	99.836	https://card.mcmaster.ca/ontology/39139	efflux pump conferring antibiotic resistance	2124	1216	Bordetella bronchiseptica	518	253	28901	Salmonella enterica	6605	1:131567:2:1224:1236:91347:543:590:28901
Workflow successful	f22e513d233bebda96de85cc0e9dfc0a86d54598	13e8691a-4879-421b-b39a-b34a25eecfd9	fastq_runid_f22e513d233bebda96de85cc0e9dfc0a86d54598_5_0_2_3_4_5.fastq	barcode07	93.82	98.32	protein homolog model	floR	0	1216	100.0	https://card.mcmaster.ca/ontology/39139	efflux pump conferring antibiotic resistance	2125	1216	Vibrio cholerae	666	253	28901	Salmonella enterica	3207	1:131567:2:1224:1236:91347:543:590:28901
Workflow successful	f22e513d233bebda96de85cc0e9dfc0a86d54598	6ba2f5f2-757c-45d2-9b0d-41cec5da191f	fastq_runid_f22e513d233bebda96de85cc0e9dfc0a86d54598_19_0_1_2_3_4_5.fastq	barcode07	93.94	98.25	protein homolog model	floR	0	1215	99.91799999999999	https://card.mcmaster.ca/ontology/39139	efflux pump conferring antibiotic resistance	2124	1216	Bordetella bronchiseptica	518	253	573	Klebsiella pneumoniae	16890	1:131567:2:1224:1236:91347:543:570:573
Workflow successful	f22e513d233bebda96de85cc0e9dfc0a86d54598	d2f8d189-fed5-4814-91ab-cd4c4783668d	fastq_runid_f22e513d233bebda96de85cc0e9dfc0a86d54598_4_0_1_2_3_4_5.fastq	barcode07	91.02	96.79	protein homolog model	floR	0	1216	100.0	https://card.mcmaster.ca/ontology/39139	efflux pump conferring antibiotic resistance	2125	1216	Vibrio cholerae	666	253	28901	Salmonella enterica	4699	1:131567:2:1224:1236:91347:543:590:28901
Workflow successful	f22e513d233bebda96de85cc0e9dfc0a86d54598	f8faecaa-6432-4c5d-9f75-b1cdc8c710b4	fastq_runid_f22e513d233bebda96de85cc0e9dfc0a86d54598_12_0_2_3_4_5.fastq	barcode07	95.27	98.15	protein homolog model	floR	0	1216	100.0	https://card.mcmaster.ca/ontology/39139	efflux pump conferring antibiotic resistance	2124	1216	Bordetella bronchiseptica	518	253	487316	Acinetobacter soli	17888	1:131567:2:1224:1236:72274:468:469:487316
Workflow successful	f22e513d233bebda96de85cc0e9dfc0a86d54598	f73740cc-fdd4-4893-a3f1-c6792f8160a6	fastq_runid_f22e513d233bebda96de85cc0e9dfc0a86d54598_14_0_4_5.fastq	barcode07	89.88	95.28	protein homolog model	floR	2	1204	98.84899999999999	https://card.mcmaster.ca/ontology/39139	efflux pump conferring antibiotic resistance	2122	1216	Escherichia coli	562	253	543	Enterobacteriaceae	6225	1:131567:2:1224:1236:91347:543
Workflow successful	f22e513d233bebda96de85cc0e9dfc0a86d54598	3f9c64fb-2f09-4530-903f-892126322c83	fastq_runid_f22e513d233bebda96de85cc0e9dfc0a86d54598_14_0_4_5.fastq	barcode07	96.08	98.17	protein homolog model	floR	0	1216	100.0	https://card.mcmaster.ca/ontology/39139	efflux pump conferring antibiotic resistance	2124	1216	Bordetella bronchiseptica	518	253	286783	Salmonella enterica subsp. enterica serovar Indiana	72882	1:131567:2:1224:1236:91347:543:590:28901:59201:286783
Workflow successful	f22e513d233bebda96de85cc0e9dfc0a86d54598	779dac99-2eb7-4611-b6e2-f5ae2856c019	fastq_runid_f22e513d233bebda96de85cc0e9dfc0a86d54598_14_0_4_5.fastq	barcode07	93.51	96.97	protein homolog model	floR	0	1216	100.0	https://card.mcmaster.ca/ontology/39139	efflux pump conferring antibiotic resistance	2124	1216	Bordetella bronchiseptica	518	253	487316	Acinetobacter soli	45016	1:131567:2:1224:1236:72274:468:469:487316
Workflow successful	f22e513d233bebda96de85cc0e9dfc0a86d54598	be262cf9-d336-4729-b097-ff94515dccb6	fastq_runid_f22e513d233bebda96de85cc0e9dfc0a86d54598_13_0_1_2_3_4_5.fastq	barcode07	87.1	94.55	protein homolog model	floR	0	1216	100.0	https://card.mcmaster.ca/ontology/39139	efflux pump conferring antibiotic resistance	2122	1216	Escherichia coli	562	253	106654	Acinetobacter nosocomialis	40065	1:131567:2:1224:1236:72274:468:469:909768:106654
Workflow successful	f22e513d233bebda96de85cc0e9dfc0a86d54598	396b98f1-9ca0-4a00-85a4-12abf7844b56	fastq_runid_f22e513d233bebda96de85cc0e9dfc0a86d54598_13_0_1_2_3_4_5.fastq	barcode07	95.68	98.57	protein homolog model	floR	0	1216	100.0	https://card.mcmaster.ca/ontology/39139	efflux pump conferring antibiotic resistance	2124	1216	Bordetella bronchiseptica	518	253	487316	Acinetobacter soli	60805	1:131567:2:1224:1236:72274:468:469:487316
Workflow successful	f22e513d233bebda96de85cc0e9dfc0a86d54598	7871a557-53de-4188-bd77-1dd7fd0a4062	fastq_runid_f22e513d233bebda96de85cc0e9dfc0a86d54598_9_0_3_4_5.fastq	barcode07	86.54	93.15	protein homolog model	floR	548	1212	54.605	https://card.mcmaster.ca/ontology/39139	efflux pump conferring antibiotic resistance	2122	1216	Escherichia coli	562	253	28901	Salmonella enterica	20042	1:131567:2:1224:1236:91347:543:590:28901
Workflow successful	f22e513d233bebda96de85cc0e9dfc0a86d54598	cd6cb1fc-1e2b-400a-8a8e-9b11927314ea	fastq_runid_f22e513d233bebda96de85cc0e9dfc0a86d54598_3_0_1_2_3_4_5.fastq	barcode07	85.3	94.29	protein homolog model	floR	0	1204	99.01299999999999	https://card.mcmaster.ca/ontology/39139	efflux pump conferring antibiotic resistance	2125	1216	Vibrio cholerae	666	253	487316	Acinetobacter soli	5157	1:131567:2:1224:1236:72274:468:469:487316
Workflow successful	f22e513d233bebda96de85cc0e9dfc0a86d54598	d39f848d-0143-4793-9c54-8cb844ec28e3	fastq_runid_f22e513d233bebda96de85cc0e9dfc0a86d54598_13_0_2_3_4_5.fastq	barcode07	94.79	97.85	protein homolog model	floR	1006	1195	100.0	https://card.mcmaster.ca/ontology/39139	efflux pump conferring antibiotic resistance	2124	1216	Bordetella bronchiseptica	518	253	1236	Gammaproteobacteria	1513	1:131567:2:1224:1236
Workflow successful	f22e513d233bebda96de85cc0e9dfc0a86d54598	afcb53ac-e9df-4c6f-8a28-3d3668f3f507	fastq_runid_f22e513d233bebda96de85cc0e9dfc0a86d54598_13_0_2_3_4_5.fastq	barcode07	92.06	96.66	protein homolog model	floR	0	1216	100.0	https://card.mcmaster.ca/ontology/39139	efflux pump conferring antibiotic resistance	2122	1216	Escherichia coli	562	253	386891	Moraxella bovoculi	7681	1:131567:2:1224:1236:72274:468:475:386891
Workflow successful	f22e513d233bebda96de85cc0e9dfc0a86d54598	4e4b31d4-99e4-44c2-a269-776c3d7f0160	fastq_runid_f22e513d233bebda96de85cc0e9dfc0a86d54598_14_0_1_2_3_4_5.fastq	barcode07	95.45	98.05	protein homolog model	floR	27	1216	97.78	https://card.mcmaster.ca/ontology/39139	efflux pump conferring antibiotic resistance	2122	1216	Escherichia coli	562	253	1171377	Bibersteinia trehalosi USDA-ARS-USMARC-192	97589	1:131567:2:1224:1236:135625:712:476528:47735:1171377
Workflow successful	f22e513d233bebda96de85cc0e9dfc0a86d54598	35a540c7-d5d8-4c6d-99de-d4bd56d2ba33	fastq_runid_f22e513d233bebda96de85cc0e9dfc0a86d54598_0_0_4_5.fastq	barcode07	86.32	93.7	protein homolog model	floR	0	1213	99.75299999999999	https://card.mcmaster.ca/ontology/39139	efflux pump conferring antibiotic resistance	2125	1216	Vibrio cholerae	666	253	286783	Salmonella enterica subsp. enterica serovar Indiana	5220	1:131567:2:1224:1236:91347:543:590:28901:59201:286783
Workflow successful	f22e513d233bebda96de85cc0e9dfc0a86d54598	d8db027d-35ad-4ef0-a9ae-d3d8adbb6aef	fastq_runid_f22e513d233bebda96de85cc0e9dfc0a86d54598_0_0_4_5.fastq	barcode07	94.26	97.98	protein homolog model	floR	0	1216	100.0	https://card.mcmaster.ca/ontology/39139	efflux pump conferring antibiotic resistance	2124	1216	Bordetella bronchiseptica	518	253	562	Escherichia coli	42165	1:131567:2:1224:1236:91347:543:561:562
Workflow successful	f22e513d233bebda96de85cc0e9dfc0a86d54598	b044d80e-54b3-4d21-aea3-eadc2ac12952	fastq_runid_f22e513d233bebda96de85cc0e9dfc0a86d54598_18_0_1_2_3_4_5.fastq	barcode07	76.98	84.91	rRNA mutation model	Helicobacter pylori 16S rRNA mutation conferring resistance to tetracycline	113	1265	76.749	https://card.mcmaster.ca/ontology/40112	tetracycline resistance gene. antibiotic resistant gene variant or mutant	2355	1501	Helicobacter pylori 26695	85962	153	537007	Blautia hansenii DSM 20583	10975	1:131567:2:1783272:1239:186801:186802:186803:572511:1322:537007
Workflow successful	f22e513d233bebda96de85cc0e9dfc0a86d54598	96119ebc-74a4-4c9d-8a8c-62bf5685b7ba	fastq_runid_f22e513d233bebda96de85cc0e9dfc0a86d54598_16_0_4_5.fastq	barcode07	72.69	83.53	rRNA mutation model	Helicobacter pylori 16S rRNA mutation conferring resistance to tetracycline	114	1274	77.282	https://card.mcmaster.ca/ontology/40112	tetracycline resistance gene. antibiotic resistant gene variant or mutant	2355	1501	Helicobacter pylori 26695	85962	153	944547	Arcobacter sp. L	1545	1:131567:2:1224:68525:29547:213849:72294:28196:944547
Workflow successful	f22e513d233bebda96de85cc0e9dfc0a86d54598	ada36735-03e3-4a15-ba07-1f9aa63dc8f2	fastq_runid_f22e513d233bebda96de85cc0e9dfc0a86d54598_7_0_2_3_4_5.fastq	barcode07	82.86	86.57	rRNA mutation model	Helicobacter pylori 16S rRNA mutation conferring resistance to tetracycline	118	323	13.658	https://card.mcmaster.ca/ontology/40112	tetracycline resistance gene. antibiotic resistant gene variant or mutant	2355	1501	Helicobacter pylori 26695	85962	153	1476577	Candidatus Saccharibacteria oral taxon TM7x	12120	1:131567:2:2323:1783234:95818:1476577
Workflow successful	f22e513d233bebda96de85cc0e9dfc0a86d54598	7ad1239e-7ba3-4055-9d03-ef18ec126124	fastq_runid_f22e513d233bebda96de85cc0e9dfc0a86d54598_9_0_2_3_4_5.fastq	barcode07	76.32	84.44	rRNA mutation model	Helicobacter pylori 16S rRNA mutation conferring resistance to tetracycline	0	1270	84.61	https://card.mcmaster.ca/ontology/40112	tetracycline resistance gene. antibiotic resistant gene variant or mutant	2355	1501	Helicobacter pylori 26695	85962	153	1871021	Lachnoclostridium phocaeense	6638	1:131567:2:1783272:1239:186801:186802:186803:1506553:1871021
Workflow successful	f22e513d233bebda96de85cc0e9dfc0a86d54598	b9dcc872-1636-4072-a30c-f039a6b48857	fastq_runid_f22e513d233bebda96de85cc0e9dfc0a86d54598_4_0_1_2_3_4_5.fastq	barcode07	73.36	80.95	rRNA mutation model	Helicobacter pylori 16S rRNA mutation conferring resistance to tetracycline	117	1204	72.418	https://card.mcmaster.ca/ontology/40112	tetracycline resistance gene. antibiotic resistant gene variant or mutant	2355	1501	Helicobacter pylori 26695	85962	153	435590	Bacteroides vulgatus ATCC 8482	13663	1:131567:2:1783270:68336:976:200643:171549:815:816:821:435590
Workflow successful	f22e513d233bebda96de85cc0e9dfc0a86d54598	711bdbbe-a71a-49bb-a2d6-419caa405312	fastq_runid_f22e513d233bebda96de85cc0e9dfc0a86d54598_4_0_1_2_3_4_5.fastq	barcode07	76.41	84.17	rRNA mutation model	Helicobacter pylori 16S rRNA mutation conferring resistance to tetracycline	34	1265	82.012	https://card.mcmaster.ca/ontology/40112	tetracycline resistance gene. antibiotic resistant gene variant or mutant	2355	1501	Helicobacter pylori 26695	85962	153	208479	[Clostridium] bolteae	11406	1:131567:2:1783272:1239:186801:186802:186803:1506553:208479
Workflow successful	f22e513d233bebda96de85cc0e9dfc0a86d54598	d20ba5c0-5a29-4c43-8ea4-43d894679194	fastq_runid_f22e513d233bebda96de85cc0e9dfc0a86d54598_13_0_1_2_3_4_5.fastq	barcode07	76.92	83.89	rRNA mutation model	Helicobacter pylori 16S rRNA mutation conferring resistance to tetracycline	1	1264	84.14399999999999	https://card.mcmaster.ca/ontology/40112	tetracycline resistance gene. antibiotic resistant gene variant or mutant	2355	1501	Helicobacter pylori 26695	85962	153	610130	[Clostridium] saccharolyticum WM1	10438	1:131567:2:1783272:1239:186801:186802:186803:1506553:84030:610130
Workflow successful	f22e513d233bebda96de85cc0e9dfc0a86d54598	eae1edaa-e11f-4929-aeb4-5c9894694c91	fastq_runid_f22e513d233bebda96de85cc0e9dfc0a86d54598_6_0_1_2_3_4_5.fastq	barcode07	70.84	81.7	rRNA mutation model	Helicobacter pylori 16S rRNA mutation conferring resistance to tetracycline	113	1259	76.34899999999999	https://card.mcmaster.ca/ontology/40112	tetracycline resistance gene. antibiotic resistant gene variant or mutant	2355	1501	Helicobacter pylori 26695	85962	153	610130	[Clostridium] saccharolyticum WM1	3868	1:131567:2:1783272:1239:186801:186802:186803:1506553:84030:610130
Workflow successful	f22e513d233bebda96de85cc0e9dfc0a86d54598	1bdbe58e-1120-4a95-8c32-d8c5e7cfdf18	fastq_runid_f22e513d233bebda96de85cc0e9dfc0a86d54598_6_0_1_2_3_4_5.fastq	barcode07	89.85	92.28	protein homolog model	linB	536	798	32.547	https://card.mcmaster.ca/ontology/36414	antibiotic inactivation enzyme. lincosamide resistance gene	1196	805	Staphylococcus aureus	1280	551	1239	Firmicutes	256	1:131567:2:1783272:1239
Workflow successful	f22e513d233bebda96de85cc0e9dfc0a86d54598	be198245-2f93-4993-aa15-d80978d44a5e	fastq_runid_f22e513d233bebda96de85cc0e9dfc0a86d54598_8_0_2_3_4_5.fastq	barcode07	82.72	89.25	protein homolog model	lnuA	20	487	95.89299999999999	https://card.mcmaster.ca/ontology/39269	antibiotic inactivation enzyme. lincosamide resistance gene	604	487	Staphylococcus chromogenes	46126	778	246432	Staphylococcus equorum	1429	1:131567:2:1783272:1239:91061:1385:90964:1279:246432
Workflow successful	f22e513d233bebda96de85cc0e9dfc0a86d54598	9de4602c-729f-45ce-afd5-7aacc37d16b2	fastq_runid_f22e513d233bebda96de85cc0e9dfc0a86d54598_12_0_1_2_3_4_5.fastq	barcode07	91.15	97.84	protein homolog model	lnuA	1	487	99.795	https://card.mcmaster.ca/ontology/39269	antibiotic inactivation enzyme. lincosamide resistance gene	604	487	Staphylococcus chromogenes	46126	778	491077	Lactobacillus reuteri SD2112	11664	1:131567:2:1783272:1239:91061:186826:33958:1578:1598:491077
Workflow successful	f22e513d233bebda96de85cc0e9dfc0a86d54598	1799e6f7-6830-40c5-9778-5cfbc7e5c73e	fastq_runid_f22e513d233bebda96de85cc0e9dfc0a86d54598_10_0_2_3_4_5.fastq	barcode07	93.67	99.36	protein homolog model	lnuA	0	323	66.324	https://card.mcmaster.ca/ontology/39269	antibiotic inactivation enzyme. lincosamide resistance gene	604	487	Staphylococcus chromogenes	46126	778	33959	Lactobacillus johnsonii	7560	1:131567:2:1783272:1239:91061:186826:33958:1578:33959
Workflow successful	f22e513d233bebda96de85cc0e9dfc0a86d54598	61377acc-c85d-4947-b294-35919b900802	fastq_runid_f22e513d233bebda96de85cc0e9dfc0a86d54598_3_0_1_2_3_4_5.fastq	barcode07	97.15	99.38	protein homolog model	lnuA	0	487	100.0	https://card.mcmaster.ca/ontology/39269	antibiotic inactivation enzyme. lincosamide resistance gene	604	487	Staphylococcus chromogenes	46126	778	33959	Lactobacillus johnsonii	48154	1:131567:2:1783272:1239:91061:186826:33958:1578:33959
Workflow successful	f22e513d233bebda96de85cc0e9dfc0a86d54598	6b62ee67-f866-4d31-b87e-bb76e27b360d	fastq_runid_f22e513d233bebda96de85cc0e9dfc0a86d54598_14_0_3_4_5.fastq	barcode07	93.35	97.89	protein homolog model	lnuA	0	487	100.0	https://card.mcmaster.ca/ontology/39269	antibiotic inactivation enzyme. lincosamide resistance gene	604	487	Staphylococcus chromogenes	46126	778	491077	Lactobacillus reuteri SD2112	13394	1:131567:2:1783272:1239:91061:186826:33958:1578:1598:491077
Workflow successful	f22e513d233bebda96de85cc0e9dfc0a86d54598	dcfb97b3-5f72-4b41-b4e3-4b2afc595a99	fastq_runid_f22e513d233bebda96de85cc0e9dfc0a86d54598_8_0_3_4_5.fastq	barcode07	94.76	98.33	protein homolog model	lnuA	0	487	100.0	https://card.mcmaster.ca/ontology/39269	antibiotic inactivation enzyme. lincosamide resistance gene	604	487	Staphylococcus chromogenes	46126	778	1280	Staphylococcus aureus	16741	1:131567:2:1783272:1239:91061:1385:90964:1279:1280
Workflow successful	f22e513d233bebda96de85cc0e9dfc0a86d54598	dd6bd48d-7e40-4545-ac87-b0939cc43f61	fastq_runid_f22e513d233bebda96de85cc0e9dfc0a86d54598_12_0_4_5.fastq	barcode07	90.06	95.77	protein homolog model	lnuA	0	487	100.0	https://card.mcmaster.ca/ontology/39269	antibiotic inactivation enzyme. lincosamide resistance gene	604	487	Staphylococcus chromogenes	46126	778	491077	Lactobacillus reuteri SD2112	3946	1:131567:2:1783272:1239:91061:186826:33958:1578:1598:491077
Workflow successful	f22e513d233bebda96de85cc0e9dfc0a86d54598	6d3a08a1-1798-4a67-843f-c1ba22ec6839	fastq_runid_f22e513d233bebda96de85cc0e9dfc0a86d54598_8_0_1_2_3_4_5.fastq	barcode07	88.02	95.7	protein homolog model	lnuB	1	804	99.876	https://card.mcmaster.ca/ontology/39270	antibiotic inactivation enzyme. lincosamide resistance gene	1346	804	Streptococcus lutetiensis	150055	551	1514105	Erysipelothrix larvae	9965	1:131567:2:1783272:1239:526524:526525:128827:1647:1514105
Workflow successful	f22e513d233bebda96de85cc0e9dfc0a86d54598	faf1fc01-5089-4bf7-8e87-026846bfb400	fastq_runid_f22e513d233bebda96de85cc0e9dfc0a86d54598_0_0_3_4_5.fastq	barcode07	86.22	93.27	protein homolog model	lnuB	0	802	99.751	https://card.mcmaster.ca/ontology/39270	antibiotic inactivation enzyme. lincosamide resistance gene	1346	804	Streptococcus lutetiensis	150055	551	1912856	Peptoniphilus sp. ING2-D1G	8732	1:131567:2:1783272:1239:1737404:1737405:1570339:162289:1912856
Workflow successful	f22e513d233bebda96de85cc0e9dfc0a86d54598	e1e4eb60-4e2b-4e91-9f8a-e7b6fe2db44d	fastq_runid_f22e513d233bebda96de85cc0e9dfc0a86d54598_0_0_3_4_5.fastq	barcode07	76.26	80.78	protein homolog model	lnuB	1	719	89.303	https://card.mcmaster.ca/ontology/39270	antibiotic inactivation enzyme. lincosamide resistance gene	1346	804	Streptococcus lutetiensis	150055	551	417368	Enterococcus thailandicus	29046	1:131567:2:1783272:1239:91061:186826:81852:1350:417368
Workflow successful	f22e513d233bebda96de85cc0e9dfc0a86d54598	712aaa9a-faa8-4819-a371-35419ee03d6c	fastq_runid_f22e513d233bebda96de85cc0e9dfc0a86d54598_2_0_2_3_4_5.fastq	barcode07	75.62	80.94	protein homolog model	lnuB	1	719	89.303	https://card.mcmaster.ca/ontology/39270	antibiotic inactivation enzyme. lincosamide resistance gene	1346	804	Streptococcus lutetiensis	150055	551	417368	Enterococcus thailandicus	24631	1:131567:2:1783272:1239:91061:186826:81852:1350:417368
Workflow successful	f22e513d233bebda96de85cc0e9dfc0a86d54598	d85711cc-2fb2-4046-bcee-7ec5829cc98c	fastq_runid_f22e513d233bebda96de85cc0e9dfc0a86d54598_4_0_4_5.fastq	barcode07	77.3	80.4	protein homolog model	lnuB	1	719	89.303	https://card.mcmaster.ca/ontology/39270	antibiotic inactivation enzyme. lincosamide resistance gene	1346	804	Streptococcus lutetiensis	150055	551	1482	Virgibacillus halodenitrificans	29293	1:131567:2:1783272:1239:91061:1385:186817:84406:1482
Workflow successful	f22e513d233bebda96de85cc0e9dfc0a86d54598	33e23cc1-b59d-4f9f-b56a-8831b50b11b3	fastq_runid_f22e513d233bebda96de85cc0e9dfc0a86d54598_8_0_2_3_4_5.fastq	barcode07	77.46	80.65	protein homolog model	lnuB	1	719	89.303	https://card.mcmaster.ca/ontology/39270	antibiotic inactivation enzyme. lincosamide resistance gene	1346	804	Streptococcus lutetiensis	150055	551	543	Enterobacteriaceae	44660	1:131567:2:1224:1236:91347:543
Workflow successful	f22e513d233bebda96de85cc0e9dfc0a86d54598	5337e834-019c-4701-ae10-513c3ec8fc39	fastq_runid_f22e513d233bebda96de85cc0e9dfc0a86d54598_8_0_4_5.fastq	barcode07	76.69	81.21	protein homolog model	lnuB	1	719	89.303	https://card.mcmaster.ca/ontology/39270	antibiotic inactivation enzyme. lincosamide resistance gene	1346	804	Streptococcus lutetiensis	150055	551	417368	Enterococcus thailandicus	44482	1:131567:2:1783272:1239:91061:186826:81852:1350:417368
Workflow successful	f22e513d233bebda96de85cc0e9dfc0a86d54598	055a2c76-4186-44e8-9d72-ec30e90b5d46	fastq_runid_f22e513d233bebda96de85cc0e9dfc0a86d54598_8_0_4_5.fastq	barcode07	76.9	80.6	protein homolog model	lnuB	1	682	84.70100000000001	https://card.mcmaster.ca/ontology/39270	antibiotic inactivation enzyme. lincosamide resistance gene	1346	804	Streptococcus lutetiensis	150055	551	1905288	Klebsiella sp. LTGPAF-6F	47279	1:131567:2:1224:1236:91347:543:570:1905288
Workflow successful	f22e513d233bebda96de85cc0e9dfc0a86d54598	ee1d292b-9af1-449c-99ec-d27b52e64c4a	fastq_runid_f22e513d233bebda96de85cc0e9dfc0a86d54598_19_0_4_5.fastq	barcode07	75.65	82.01	protein homolog model	lnuB	1	719	89.303	https://card.mcmaster.ca/ontology/39270	antibiotic inactivation enzyme. lincosamide resistance gene	1346	804	Streptococcus lutetiensis	150055	551	1482	Virgibacillus halodenitrificans	18085	1:131567:2:1783272:1239:91061:1385:186817:84406:1482
Workflow successful	f22e513d233bebda96de85cc0e9dfc0a86d54598	5797dfb6-a60d-485f-97b9-bc4cd25b39dd	fastq_runid_f22e513d233bebda96de85cc0e9dfc0a86d54598_3_0_4_5.fastq	barcode07	79.86	89.78	protein homolog model	lnuB	265	804	67.04	https://card.mcmaster.ca/ontology/39270	antibiotic inactivation enzyme. lincosamide resistance gene	1346	804	Streptococcus lutetiensis	150055	551	1239	Firmicutes	1613	1:131567:2:1783272:1239
Workflow successful	f22e513d233bebda96de85cc0e9dfc0a86d54598	9c679bff-16fd-4a93-98db-c7ac3b893a39	fastq_runid_f22e513d233bebda96de85cc0e9dfc0a86d54598_6_0_3_4_5.fastq	barcode07	76.89	81.88	protein homolog model	lnuB	1	462	57.338	https://card.mcmaster.ca/ontology/39270	antibiotic inactivation enzyme. lincosamide resistance gene	1346	804	Streptococcus lutetiensis	150055	551	91061	Bacilli	15692	1:131567:2:1783272:1239:91061
Workflow successful	f22e513d233bebda96de85cc0e9dfc0a86d54598	c54fa012-2d4d-4fd7-a07a-135b9eabba9b	fastq_runid_f22e513d233bebda96de85cc0e9dfc0a86d54598_6_0_3_4_5.fastq	barcode07	76.98	80.37	protein homolog model	lnuB	1	719	89.303	https://card.mcmaster.ca/ontology/39270	antibiotic inactivation enzyme. lincosamide resistance gene	1346	804	Streptococcus lutetiensis	150055	551	417368	Enterococcus thailandicus	28726	1:131567:2:1783272:1239:91061:186826:81852:1350:417368
Workflow successful	f22e513d233bebda96de85cc0e9dfc0a86d54598	cae5e274-8996-45ca-a584-608ef3478472	fastq_runid_f22e513d233bebda96de85cc0e9dfc0a86d54598_1_0_2_3_4_5.fastq	barcode07	76.57	81.21	protein homolog model	lnuB	1	719	89.303	https://card.mcmaster.ca/ontology/39270	antibiotic inactivation enzyme. lincosamide resistance gene	1346	804	Streptococcus lutetiensis	150055	551	417368	Enterococcus thailandicus	23631	1:131567:2:1783272:1239:91061:186826:81852:1350:417368
Workflow successful	f22e513d233bebda96de85cc0e9dfc0a86d54598	28730407-33bf-4b6f-be57-a0b49117f2de	fastq_runid_f22e513d233bebda96de85cc0e9dfc0a86d54598_1_0_2_3_4_5.fastq	barcode07	76.75	80.4	protein homolog model	lnuB	1	719	89.303	https://card.mcmaster.ca/ontology/39270	antibiotic inactivation enzyme. lincosamide resistance gene	1346	804	Streptococcus lutetiensis	150055	551	1482	Virgibacillus halodenitrificans	25034	1:131567:2:1783272:1239:91061:1385:186817:84406:1482
Workflow successful	f22e513d233bebda96de85cc0e9dfc0a86d54598	de0f033c-6519-46f2-9b53-9c27b515afd0	fastq_runid_f22e513d233bebda96de85cc0e9dfc0a86d54598_16_0_3_4_5.fastq	barcode07	76.95	82.35	protein homolog model	lnuB	1	554	68.781	https://card.mcmaster.ca/ontology/39270	antibiotic inactivation enzyme. lincosamide resistance gene	1346	804	Streptococcus lutetiensis	150055	551	417368	Enterococcus thailandicus	46311	1:131567:2:1783272:1239:91061:186826:81852:1350:417368
Workflow successful	f22e513d233bebda96de85cc0e9dfc0a86d54598	511848a3-8de7-4dc0-a6ab-54099581c806	fastq_runid_f22e513d233bebda96de85cc0e9dfc0a86d54598_11_0_1_2_3_4_5.fastq	barcode07	74.93	80.95	protein homolog model	lnuB	1	707	87.811	https://card.mcmaster.ca/ontology/39270	antibiotic inactivation enzyme. lincosamide resistance gene	1346	804	Streptococcus lutetiensis	150055	551	1482	Virgibacillus halodenitrificans	27115	1:131567:2:1783272:1239:91061:1385:186817:84406:1482
Workflow successful	f22e513d233bebda96de85cc0e9dfc0a86d54598	b57d8cb4-0e08-487a-be49-1e25c9a391fe	fastq_runid_f22e513d233bebda96de85cc0e9dfc0a86d54598_5_0_1_2_3_4_5.fastq	barcode07	76.58	81.05	protein homolog model	lnuB	1	719	89.303	https://card.mcmaster.ca/ontology/39270	antibiotic inactivation enzyme. lincosamide resistance gene	1346	804	Streptococcus lutetiensis	150055	551	91061	Bacilli	20854	1:131567:2:1783272:1239:91061
Workflow successful	f22e513d233bebda96de85cc0e9dfc0a86d54598	4ab9c2f0-f4f6-4cae-abcf-0142854f989d	fastq_runid_f22e513d233bebda96de85cc0e9dfc0a86d54598_9_0_3_4_5.fastq	barcode07	76.62	81.57	protein homolog model	lnuB	46	719	83.706	https://card.mcmaster.ca/ontology/39270	antibiotic inactivation enzyme. lincosamide resistance gene	1346	804	Streptococcus lutetiensis	150055	551	417368	Enterococcus thailandicus	22582	1:131567:2:1783272:1239:91061:186826:81852:1350:417368
Workflow successful	f22e513d233bebda96de85cc0e9dfc0a86d54598	eda6424e-57fa-4715-8875-0adf7131ea6c	fastq_runid_f22e513d233bebda96de85cc0e9dfc0a86d54598_5_0_4_5.fastq	barcode07	77.35	80.54	protein homolog model	lnuB	1	719	89.303	https://card.mcmaster.ca/ontology/39270	antibiotic inactivation enzyme. lincosamide resistance gene	1346	804	Streptococcus lutetiensis	150055	551	91061	Bacilli	48147	1:131567:2:1783272:1239:91061
Workflow successful	f22e513d233bebda96de85cc0e9dfc0a86d54598	906a9060-9ca4-425d-8d54-c080def94348	fastq_runid_f22e513d233bebda96de85cc0e9dfc0a86d54598_14_0_3_4_5.fastq	barcode07	75.14	81.56	protein homolog model	lnuB	1	719	89.303	https://card.mcmaster.ca/ontology/39270	antibiotic inactivation enzyme. lincosamide resistance gene	1346	804	Streptococcus lutetiensis	150055	551	91061	Bacilli	8622	1:131567:2:1783272:1239:91061
Workflow successful	f22e513d233bebda96de85cc0e9dfc0a86d54598	92b89337-3fa6-4738-a877-c7f58996f1f5	fastq_runid_f22e513d233bebda96de85cc0e9dfc0a86d54598_0_0_4_5.fastq	barcode07	77.35	80.77	protein homolog model	lnuB	1	719	89.303	https://card.mcmaster.ca/ontology/39270	antibiotic inactivation enzyme. lincosamide resistance gene	1346	804	Streptococcus lutetiensis	150055	551	417368	Enterococcus thailandicus	57342	1:131567:2:1783272:1239:91061:186826:81852:1350:417368
Workflow successful	f22e513d233bebda96de85cc0e9dfc0a86d54598	02e59f66-6bf1-493e-bda5-0e93bb4c1d5b	fastq_runid_f22e513d233bebda96de85cc0e9dfc0a86d54598_7_0_2_3_4_5.fastq	barcode07	96.1	98.55	protein homolog model	lnuC	219	495	55.758	https://card.mcmaster.ca/ontology/39271	antibiotic inactivation enzyme. lincosamide resistance gene	179	495	Streptococcus agalactiae	1311	775	1239	Firmicutes	10834	1:131567:2:1783272:1239
Workflow successful	f22e513d233bebda96de85cc0e9dfc0a86d54598	ae0e4e19-9f0b-400f-ba46-4634ec4f5047	fastq_runid_f22e513d233bebda96de85cc0e9dfc0a86d54598_14_0_1_2_3_4_5.fastq	barcode07	75.88	81.25	protein homolog model	mdtB	0	3114	99.68	https://card.mcmaster.ca/ontology/37173	efflux pump conferring antibiotic resistance	1863	3124	Escherichia coli str. K-12 substr. MG1655	511145	33	1702170	Citrobacter sp. FDAARGOS_156	15979	1:131567:2:1224:1236:91347:543:544:1702170
Workflow successful	f22e513d233bebda96de85cc0e9dfc0a86d54598	c488da76-14ff-46fd-9dd6-2ea1a76498bf	fastq_runid_f22e513d233bebda96de85cc0e9dfc0a86d54598_13_0_3_4_5.fastq	barcode07	80.05	87.37	protein homolog model	mefA	0	1214	99.59	https://card.mcmaster.ca/ontology/36909	efflux pump conferring antibiotic resistance	989	1219	Exiguobacterium sp. S3-2	1389960	250	853	Faecalibacterium prausnitzii	12687	1:131567:2:1783272:1239:186801:186802:541000:216851:853
Workflow successful	f22e513d233bebda96de85cc0e9dfc0a86d54598	38481ff2-ede0-4e46-a718-675679240522	fastq_runid_f22e513d233bebda96de85cc0e9dfc0a86d54598_7_0_1_2_3_4_5.fastq	barcode07	86.73	90.07	protein homolog model	mefA	16	1217	98.523	https://card.mcmaster.ca/ontology/36909	efflux pump conferring antibiotic resistance	989	1219	Exiguobacterium sp. S3-2	1389960	250	1534	Clostridium kluyveri	14761	1:131567:2:1783272:1239:186801:186802:31979:1485:1534
Workflow successful	f22e513d233bebda96de85cc0e9dfc0a86d54598	56787406-31dd-4c7c-8d50-eb4563bb742a	fastq_runid_f22e513d233bebda96de85cc0e9dfc0a86d54598_11_0_3_4_5.fastq	barcode07	87.19	93.6	protein homolog model	mefA	664	1219	45.528999999999996	https://card.mcmaster.ca/ontology/36909	efflux pump conferring antibiotic resistance	989	1219	Exiguobacterium sp. S3-2	1389960	250	1534	Clostridium kluyveri	9005	1:131567:2:1783272:1239:186801:186802:31979:1485:1534
Workflow successful	f22e513d233bebda96de85cc0e9dfc0a86d54598	b55f8046-b78c-4bf4-bc23-2b74cc9f8f93	fastq_runid_f22e513d233bebda96de85cc0e9dfc0a86d54598_14_0_2_3_4_5.fastq	barcode07	88.47	94.17	protein homolog model	mefA	9	1213	98.76899999999999	https://card.mcmaster.ca/ontology/36909	efflux pump conferring antibiotic resistance	989	1219	Exiguobacterium sp. S3-2	1389960	250	186802	Clostridiales	3721	1:131567:2:1783272:1239:186801:186802
Workflow successful	f22e513d233bebda96de85cc0e9dfc0a86d54598	d63361b6-d975-4dcf-a858-152522cbed46	fastq_runid_f22e513d233bebda96de85cc0e9dfc0a86d54598_16_0_1_2_3_4_5.fastq	barcode07	87.13	92.89	protein homolog model	mefB	0	1231	100.0	https://card.mcmaster.ca/ontology/39681	efflux pump conferring antibiotic resistance	1405	1231	Escherichia coli	562	240	562	Escherichia coli	2805	1:131567:2:1224:1236:91347:543:561:562
Workflow successful	f22e513d233bebda96de85cc0e9dfc0a86d54598	12808723-bf6d-4ee5-881b-e7f0f560ab0d	fastq_runid_f22e513d233bebda96de85cc0e9dfc0a86d54598_10_0_1_2_3_4_5.fastq	barcode07	87.02	90.68	protein homolog model	mel	0	1464	99.932	https://card.mcmaster.ca/ontology/36910	efflux pump conferring antibiotic resistance	1095	1465	Streptococcus pneumoniae Taiwan19F-14	487213	170	1712675	Turicibacter sp. H121	42920	1:131567:2:1783272:1239:526524:526525:128827:191303:1712675
Workflow successful	f22e513d233bebda96de85cc0e9dfc0a86d54598	a4b82663-dcc7-4d21-84ec-da39c94c0910	fastq_runid_f22e513d233bebda96de85cc0e9dfc0a86d54598_15_0_1_2_3_4_5.fastq	barcode07	79.76	84.28	protein homolog model	mexI	1147	1309	5.2410000000000005	https://card.mcmaster.ca/ontology/37188	efflux pump conferring antibiotic resistance	1236	3091	Pseudomonas aeruginosa PAO1	208964	39	316273	Xanthomonas campestris pv. vesicatoria str. 85-10	1369	1:131567:2:1224:1236:135614:32033:338:456327:316273
Workflow successful	f22e513d233bebda96de85cc0e9dfc0a86d54598	dabee111-ff55-4e65-b4ff-189ae9f2eaf5	fastq_runid_f22e513d233bebda96de85cc0e9dfc0a86d54598_5_0_2_3_4_5.fastq	barcode07	73.01	81.44	protein homolog model	mexK	28	2989	96.199	https://card.mcmaster.ca/ontology/40341	efflux pump conferring antibiotic resistance	35	3078	Pseudomonas aeruginosa PAO1	208964	42	1163399	Stenotrophomonas maltophilia D457	1452	1:131567:2:1224:1236:135614:32033:40323:995085:40324:1163399
Workflow successful	f22e513d233bebda96de85cc0e9dfc0a86d54598	c45eab29-e581-4512-a158-f516d6cc866a	fastq_runid_f22e513d233bebda96de85cc0e9dfc0a86d54598_10_0_4_5.fastq	barcode07	97.86	98.56	protein knockout model	mgrB	0	140	97.22200000000001	https://card.mcmaster.ca/ontology/40510	gene altering cell wall charge conferring antibiotic resistance. gene modulating antibiotic efflux. gene conferring resistance via absence. polymyxin resistance gene. efflux pump conferring antibiotic resistance	2170	144	Escherichia coli str. K-12 substr. MG1655	511145	855	562	Escherichia coli	1466	1:131567:2:1224:1236:91347:543:561:562
Workflow successful	f22e513d233bebda96de85cc0e9dfc0a86d54598	968d089c-1e1c-4a05-8122-be9032ec0a5e	fastq_runid_f22e513d233bebda96de85cc0e9dfc0a86d54598_8_0_1_2_3_4_5.fastq	barcode07	82.63	84.84	protein homolog model	mphB	0	909	99.89	https://card.mcmaster.ca/ontology/36457	antibiotic inactivation enzyme. macrolide resistance gene	464	910	Escherichia coli	562	420	1216932	Clostridium bornimense	17766	1:131567:2:1783272:1239:186801:186802:31979:1485:1216932
Workflow successful	f22e513d233bebda96de85cc0e9dfc0a86d54598	71560d25-b438-43c4-bee2-8330d1aca284	fastq_runid_f22e513d233bebda96de85cc0e9dfc0a86d54598_5_0_4_5.fastq	barcode07	87.57	89.34	protein homolog model	mphB	339	892	60.769	https://card.mcmaster.ca/ontology/36457	antibiotic inactivation enzyme. macrolide resistance gene	464	910	Escherichia coli	562	420	46170	Staphylococcus aureus subsp. aureus	76717	1:131567:2:1783272:1239:91061:1385:90964:1279:1280:46170
Workflow successful	f22e513d233bebda96de85cc0e9dfc0a86d54598	590a8505-52d7-4b3e-b4f5-aa4e85df4778	fastq_runid_f22e513d233bebda96de85cc0e9dfc0a86d54598_8_0_1_2_3_4_5.fastq	barcode07	96.05	98.56	protein homolog model	msrE	0	1477	100.0	https://card.mcmaster.ca/ontology/39685	efflux pump conferring antibiotic resistance	1157	1477	Escherichia coli	562	162	1242245	Acinetobacter johnsonii XBB1	26988	1:131567:2:1224:1236:72274:468:469:40214:1242245
Workflow successful	f22e513d233bebda96de85cc0e9dfc0a86d54598	63cac106-b4ee-42a2-8bd9-a0dbd42c0940	fastq_runid_f22e513d233bebda96de85cc0e9dfc0a86d54598_8_0_1_2_3_4_5.fastq	barcode07	92.56	97.14	protein homolog model	msrE	0	1477	100.0	https://card.mcmaster.ca/ontology/39685	efflux pump conferring antibiotic resistance	1157	1477	Escherichia coli	562	162	1242245	Acinetobacter johnsonii XBB1	17175	1:131567:2:1224:1236:72274:468:469:40214:1242245
Workflow successful	f22e513d233bebda96de85cc0e9dfc0a86d54598	19779954-e3a2-4636-be8d-f50ebe58f86e	fastq_runid_f22e513d233bebda96de85cc0e9dfc0a86d54598_4_0_3_4_5.fastq	barcode07	86.07	92.71	protein homolog model	msrE	0	1477	100.0	https://card.mcmaster.ca/ontology/39685	efflux pump conferring antibiotic resistance	1157	1477	Escherichia coli	562	162	1242245	Acinetobacter johnsonii XBB1	10322	1:131567:2:1224:1236:72274:468:469:40214:1242245
Workflow successful	f22e513d233bebda96de85cc0e9dfc0a86d54598	3f357113-45c4-4a72-8be1-4b3b466634b6	fastq_runid_f22e513d233bebda96de85cc0e9dfc0a86d54598_4_0_3_4_5.fastq	barcode07	90.98	97.36	protein homolog model	msrE	0	1471	99.594	https://card.mcmaster.ca/ontology/39685	efflux pump conferring antibiotic resistance	1157	1477	Escherichia coli	562	162	1242245	Acinetobacter johnsonii XBB1	8128	1:131567:2:1224:1236:72274:468:469:40214:1242245
Workflow successful	f22e513d233bebda96de85cc0e9dfc0a86d54598	00adff27-8d91-4c09-8ba4-e9ebfdf23c06	fastq_runid_f22e513d233bebda96de85cc0e9dfc0a86d54598_2_0_1_2_3_4_5.fastq	barcode07	94.56	99.03	protein homolog model	msrE	2	1477	99.865	https://card.mcmaster.ca/ontology/39685	efflux pump conferring antibiotic resistance	1157	1477	Escherichia coli	562	162	106654	Acinetobacter nosocomialis	39553	1:131567:2:1224:1236:72274:468:469:909768:106654
Workflow successful	f22e513d233bebda96de85cc0e9dfc0a86d54598	46362cf6-ebd3-458a-982b-5bab1f8be14a	fastq_runid_f22e513d233bebda96de85cc0e9dfc0a86d54598_4_0_4_5.fastq	barcode07	90.32	96.17	protein homolog model	msrE	27	1440	95.667	https://card.mcmaster.ca/ontology/39685	efflux pump conferring antibiotic resistance	1157	1477	Escherichia coli	562	162	72274	Pseudomonadales	2763	1:131567:2:1224:1236:72274
Workflow successful	f22e513d233bebda96de85cc0e9dfc0a86d54598	20b1d77c-634e-4f1d-9f6a-972b51b0bd0a	fastq_runid_f22e513d233bebda96de85cc0e9dfc0a86d54598_1_0_4_5.fastq	barcode07	94.53	97.99	protein homolog model	msrE	5	1477	99.661	https://card.mcmaster.ca/ontology/39685	efflux pump conferring antibiotic resistance	1157	1477	Escherichia coli	562	162	1242245	Acinetobacter johnsonii XBB1	35201	1:131567:2:1224:1236:72274:468:469:40214:1242245
Workflow successful	f22e513d233bebda96de85cc0e9dfc0a86d54598	259883b8-410f-4142-b667-b1ee13dca939	fastq_runid_f22e513d233bebda96de85cc0e9dfc0a86d54598_18_0_4_5.fastq	barcode07	91.28	96.85	protein homolog model	msrE	0	1477	100.0	https://card.mcmaster.ca/ontology/39685	efflux pump conferring antibiotic resistance	1157	1477	Escherichia coli	562	162	106654	Acinetobacter nosocomialis	48240	1:131567:2:1224:1236:72274:468:469:909768:106654
Workflow successful	f22e513d233bebda96de85cc0e9dfc0a86d54598	653a8311-fcf2-47be-b57b-ad18cedf2e85	fastq_runid_f22e513d233bebda96de85cc0e9dfc0a86d54598_18_0_4_5.fastq	barcode07	92.09	97.38	protein homolog model	msrE	15	1477	98.984	https://card.mcmaster.ca/ontology/39685	efflux pump conferring antibiotic resistance	1157	1477	Escherichia coli	562	162	106654	Acinetobacter nosocomialis	39144	1:131567:2:1224:1236:72274:468:469:909768:106654
Workflow successful	f22e513d233bebda96de85cc0e9dfc0a86d54598	e6efad37-8660-498f-94eb-78fce2cdfa2f	fastq_runid_f22e513d233bebda96de85cc0e9dfc0a86d54598_9_0_2_3_4_5.fastq	barcode07	93.28	98.74	protein homolog model	msrE	0	1477	100.0	https://card.mcmaster.ca/ontology/39685	efflux pump conferring antibiotic resistance	1157	1477	Escherichia coli	562	162	106654	Acinetobacter nosocomialis	38256	1:131567:2:1224:1236:72274:468:469:909768:106654
Workflow successful	f22e513d233bebda96de85cc0e9dfc0a86d54598	c993a62a-fe03-47d6-86a4-d999f5ebe08f	fastq_runid_f22e513d233bebda96de85cc0e9dfc0a86d54598_5_0_2_3_4_5.fastq	barcode07	95.56	98.82	protein homolog model	msrE	0	1477	100.0	https://card.mcmaster.ca/ontology/39685	efflux pump conferring antibiotic resistance	1157	1477	Escherichia coli	562	162	106654	Acinetobacter nosocomialis	31529	1:131567:2:1224:1236:72274:468:469:909768:106654
Workflow successful	f22e513d233bebda96de85cc0e9dfc0a86d54598	3fbcc546-6287-453b-8180-c16973a173c6	fastq_runid_f22e513d233bebda96de85cc0e9dfc0a86d54598_19_0_1_2_3_4_5.fastq	barcode07	95.08	98.15	protein homolog model	msrE	0	1477	100.0	https://card.mcmaster.ca/ontology/39685	efflux pump conferring antibiotic resistance	1157	1477	Escherichia coli	562	162	1242245	Acinetobacter johnsonii XBB1	60487	1:131567:2:1224:1236:72274:468:469:40214:1242245
Workflow successful	f22e513d233bebda96de85cc0e9dfc0a86d54598	400dc81e-2d87-48a0-ac0a-00511ffb161b	fastq_runid_f22e513d233bebda96de85cc0e9dfc0a86d54598_3_0_4_5.fastq	barcode07	96.17	98.83	protein homolog model	msrE	0	1477	100.0	https://card.mcmaster.ca/ontology/39685	efflux pump conferring antibiotic resistance	1157	1477	Escherichia coli	562	162	287	Pseudomonas aeruginosa	34165	1:131567:2:1224:1236:72274:135621:286:136841:287
Workflow successful	f22e513d233bebda96de85cc0e9dfc0a86d54598	d9a33a23-ce1c-4be1-8e49-009e44f8d1c9	fastq_runid_f22e513d233bebda96de85cc0e9dfc0a86d54598_6_0_3_4_5.fastq	barcode07	96.31	98.69	protein homolog model	msrE	0	1477	100.0	https://card.mcmaster.ca/ontology/39685	efflux pump conferring antibiotic resistance	1157	1477	Escherichia coli	562	162	106654	Acinetobacter nosocomialis	21224	1:131567:2:1224:1236:72274:468:469:909768:106654
Workflow successful	f22e513d233bebda96de85cc0e9dfc0a86d54598	0246214a-eebb-473b-a845-84f75c95b0fb	fastq_runid_f22e513d233bebda96de85cc0e9dfc0a86d54598_17_0_1_2_3_4_5.fastq	barcode07	87.66	94.31	protein homolog model	msrE	0	1477	100.0	https://card.mcmaster.ca/ontology/39685	efflux pump conferring antibiotic resistance	1157	1477	Escherichia coli	562	162	106654	Acinetobacter nosocomialis	171824	1:131567:2:1224:1236:72274:468:469:909768:106654
Workflow successful	f22e513d233bebda96de85cc0e9dfc0a86d54598	d6387ea4-1575-4fc6-b7f0-31e0ebae0a7e	fastq_runid_f22e513d233bebda96de85cc0e9dfc0a86d54598_12_0_2_3_4_5.fastq	barcode07	95.84	98.42	protein homolog model	msrE	0	1477	100.0	https://card.mcmaster.ca/ontology/39685	efflux pump conferring antibiotic resistance	1157	1477	Escherichia coli	562	162	48296	Acinetobacter pittii	54894	1:131567:2:1224:1236:72274:468:469:909768:48296
Workflow successful	f22e513d233bebda96de85cc0e9dfc0a86d54598	af6e5524-e612-4f60-b12c-7080819c0577	fastq_runid_f22e513d233bebda96de85cc0e9dfc0a86d54598_15_0_1_2_3_4_5.fastq	barcode07	95.94	99.11	protein homolog model	msrE	0	1477	100.0	https://card.mcmaster.ca/ontology/39685	efflux pump conferring antibiotic resistance	1157	1477	Escherichia coli	562	162	106654	Acinetobacter nosocomialis	56322	1:131567:2:1224:1236:72274:468:469:909768:106654
Workflow successful	f22e513d233bebda96de85cc0e9dfc0a86d54598	ceb15a4e-dcf7-4ba5-9d02-a1d594a4ad84	fastq_runid_f22e513d233bebda96de85cc0e9dfc0a86d54598_14_0_1_2_3_4_5.fastq	barcode07	94.44	98.6	protein homolog model	msrE	0	1477	100.0	https://card.mcmaster.ca/ontology/39685	efflux pump conferring antibiotic resistance	1157	1477	Escherichia coli	562	162	48296	Acinetobacter pittii	48247	1:131567:2:1224:1236:72274:468:469:909768:48296
Workflow successful	f22e513d233bebda96de85cc0e9dfc0a86d54598	47b03344-5eda-41bb-ba04-d78ed503c2bd	fastq_runid_f22e513d233bebda96de85cc0e9dfc0a86d54598_14_0_1_2_3_4_5.fastq	barcode07	95.38	98.62	protein homolog model	msrE	0	1474	99.79700000000001	https://card.mcmaster.ca/ontology/39685	efflux pump conferring antibiotic resistance	1157	1477	Escherichia coli	562	162	106654	Acinetobacter nosocomialis	39907	1:131567:2:1224:1236:72274:468:469:909768:106654
Workflow successful	f22e513d233bebda96de85cc0e9dfc0a86d54598	4c0bf646-0e3b-402b-9e78-9ef51f37a6a7	fastq_runid_f22e513d233bebda96de85cc0e9dfc0a86d54598_3_0_1_2_3_4_5.fastq	barcode07	78.95	86.73	rRNA mutation model	Mycobacterium abscessus 16S rRNA mutation conferring resistance to amikacin	235	555	21.276999999999997	https://card.mcmaster.ca/ontology/39823	aminoglycoside resistance gene. antibiotic resistant gene variant or mutant	2348	1504	Mycobacterium abscessus	36809	146	1239	Firmicutes	400	1:131567:2:1783272:1239
Workflow successful	f22e513d233bebda96de85cc0e9dfc0a86d54598	73af6bdc-4ed4-496d-b121-86f4cf1b41b0	fastq_runid_f22e513d233bebda96de85cc0e9dfc0a86d54598_18_0_1_2_3_4_5.fastq	barcode07	76.85	82.62	rRNA mutation model	Mycobacterium abscessus 16S rRNA mutation conferring resistance to tobramycin	1017	1500	40.913000000000004	https://card.mcmaster.ca/ontology/39821	aminoglycoside resistance gene. antibiotic resistant gene variant or mutant	2350	1504	Mycobacterium abscessus	36809	146	399320	Sphaerochaeta	2185	1:131567:2:203691:203692:136:137:399320
Workflow successful	f22e513d233bebda96de85cc0e9dfc0a86d54598	4d67d476-2645-4e28-b6ad-1668d076560e	fastq_runid_f22e513d233bebda96de85cc0e9dfc0a86d54598_10_0_4_5.fastq	barcode07	73.08	83.84	rRNA mutation model	Mycobacterium chelonae 16S rRNA mutation conferring resistance to neomycin	183	1075	61.901	https://card.mcmaster.ca/ontology/40120	aminoglycoside resistance gene. antibiotic resistant gene variant or mutant	2307	1441	Mycobacterium	1763	146	1485	Clostridium	2025	1:131567:2:1783272:1239:186801:186802:31979:1485
Workflow successful	f22e513d233bebda96de85cc0e9dfc0a86d54598	51bb6d65-ad2b-409c-b7ed-e25d821a06d3	fastq_runid_f22e513d233bebda96de85cc0e9dfc0a86d54598_2_0_4_5.fastq	barcode07	80.33	86.73	rRNA mutation model	Mycobacterium smegmatis 16S rRNA mutation in the rrsA gene conferring resistance to viomycin	1411	1528	7.657	https://card.mcmaster.ca/ontology/40148	antibiotic resistant gene variant or mutant. peptide antibiotic resistance gene	2344	1528	Mycobacterium smegmatis str. MC2 155	246196	146	1834198	Ruminiclostridium sp. KB18	1296	1:131567:2:1783272:1239:186801:186802:541000:1508657:1834198
Workflow successful	f22e513d233bebda96de85cc0e9dfc0a86d54598	1c1817ed-3097-4bbc-a90e-75e370a9d113	fastq_runid_f22e513d233bebda96de85cc0e9dfc0a86d54598_0_0_3_4_5.fastq	barcode07	74.25	84.22	rRNA mutation model	Mycobacterium smegmatis 16S rRNA mutation in the rrsA gene conferring resistance to viomycin	10	1528	99.346	https://card.mcmaster.ca/ontology/40148	antibiotic resistant gene variant or mutant. peptide antibiotic resistance gene	2344	1528	Mycobacterium smegmatis str. MC2 155	246196	146	186802	Clostridiales	3364	1:131567:2:1783272:1239:186801:186802
Workflow successful	f22e513d233bebda96de85cc0e9dfc0a86d54598	141252ef-8f70-4e92-97fa-8f5736b57fb6	fastq_runid_f22e513d233bebda96de85cc0e9dfc0a86d54598_0_0_2_3_4_5.fastq	barcode07	72.44	82.2	rRNA mutation model	Mycobacterium smegmatis 16S rRNA mutation in the rrsA gene conferring resistance to viomycin	10	1528	99.346	https://card.mcmaster.ca/ontology/40148	antibiotic resistant gene variant or mutant. peptide antibiotic resistance gene	2344	1528	Mycobacterium smegmatis str. MC2 155	246196	146	357809	Lachnoclostridium phytofermentans ISDg	2794	1:131567:2:1783272:1239:186801:186802:186803:1506553:66219:357809
Workflow successful	f22e513d233bebda96de85cc0e9dfc0a86d54598	5617931b-4559-4c8d-bdb7-3d68ab816b93	fastq_runid_f22e513d233bebda96de85cc0e9dfc0a86d54598_14_0_2_3_4_5.fastq	barcode07	73.06	83.12	rRNA mutation model	Mycobacterium smegmatis 16S rRNA mutation in the rrsA gene conferring resistance to viomycin	10	1522	98.95299999999999	https://card.mcmaster.ca/ontology/40148	antibiotic resistant gene variant or mutant. peptide antibiotic resistance gene	2344	1528	Mycobacterium smegmatis str. MC2 155	246196	146	186801	Clostridia	841	1:131567:2:1783272:1239:186801
Workflow successful	f22e513d233bebda96de85cc0e9dfc0a86d54598	1c2442e0-5a14-49d3-941b-d139129f7bc0	fastq_runid_f22e513d233bebda96de85cc0e9dfc0a86d54598_18_0_4_5.fastq	barcode07	71.62	82.12	rRNA mutation model	Mycobacterium smegmatis 16S rRNA mutation in the rrsA gene conferring resistance to hygromycin B	10	1522	98.95299999999999	https://card.mcmaster.ca/ontology/40141	aminoglycoside resistance gene. antibiotic resistant gene variant or mutant	2326	1528	Mycobacterium smegmatis str. MC2 155	246196	146	1903686	Jeotgalibaca sp. PTS2502	5914	1:131567:2:1783272:1239:91061:186826:186828:1470540:1903686
Workflow successful	f22e513d233bebda96de85cc0e9dfc0a86d54598	160ad40c-8b0d-48f1-ad3b-d0ea756760f3	fastq_runid_f22e513d233bebda96de85cc0e9dfc0a86d54598_19_0_2_3_4_5.fastq	barcode07	75.41	81.52	rRNA mutation model	Mycobacterium smegmatis 16S rRNA mutation in the rrsA gene conferring resistance to hygromycin B	10	1528	99.346	https://card.mcmaster.ca/ontology/40141	aminoglycoside resistance gene. antibiotic resistant gene variant or mutant	2326	1528	Mycobacterium smegmatis str. MC2 155	246196	146	708126	Jeotgalibaca dankookensis	3969	1:131567:2:1783272:1239:91061:186826:186828:1470540:708126
Workflow successful	f22e513d233bebda96de85cc0e9dfc0a86d54598	dc8b4b5f-ed11-48d8-9ecd-a6582d075dd5	fastq_runid_f22e513d233bebda96de85cc0e9dfc0a86d54598_5_0_1_2_3_4_5.fastq	barcode07	75.91	84.73	rRNA mutation model	Mycobacterium smegmatis 16S rRNA mutation in the rrsA gene conferring resistance to hygromycin B	10	1528	99.346	https://card.mcmaster.ca/ontology/40141	aminoglycoside resistance gene. antibiotic resistant gene variant or mutant	2326	1528	Mycobacterium smegmatis str. MC2 155	246196	146	976	Bacteroidetes	2401	1:131567:2:1783270:68336:976
Workflow successful	f22e513d233bebda96de85cc0e9dfc0a86d54598	80d2a44d-bb69-4dfb-af8c-f0e05ea50dc4	fastq_runid_f22e513d233bebda96de85cc0e9dfc0a86d54598_3_0_1_2_3_4_5.fastq	barcode07	76.77	85.95	rRNA mutation model	Mycobacterium smegmatis 16S rRNA mutation in the rrsA gene conferring resistance to hygromycin B	214	1528	85.995	https://card.mcmaster.ca/ontology/40141	aminoglycoside resistance gene. antibiotic resistant gene variant or mutant	2326	1528	Mycobacterium smegmatis str. MC2 155	246196	146	1694	Bifidobacterium pseudolongum	80328	1:131567:2:1783272:201174:1760:85004:31953:1678:1694
Workflow successful	f22e513d233bebda96de85cc0e9dfc0a86d54598	257b4b23-7fae-4bf0-a3d6-49bf9b9d9408	fastq_runid_f22e513d233bebda96de85cc0e9dfc0a86d54598_10_0_1_2_3_4_5.fastq	barcode07	72.76	82.7	rRNA mutation model	Mycobacterium smegmatis 16S rRNA mutation in the rrsA gene conferring resistance to kanamycin A	10	1528	99.346	https://card.mcmaster.ca/ontology/40145	aminoglycoside resistance gene. antibiotic resistant gene variant or mutant	2333	1528	Mycobacterium smegmatis str. MC2 155	246196	146	515619	[Eubacterium] rectale ATCC 33656	8441	1:131567:2:1783272:1239:186801:186802:186803:186928:39491:515619
Workflow successful	f22e513d233bebda96de85cc0e9dfc0a86d54598	b153cc91-b095-4c4e-bd5c-79feef36e168	fastq_runid_f22e513d233bebda96de85cc0e9dfc0a86d54598_3_0_1_2_3_4_5.fastq	barcode07	73.37	83.28	rRNA mutation model	Mycobacterium smegmatis 16S rRNA mutation in the rrsA gene conferring resistance to kanamycin A	287	1528	81.217	https://card.mcmaster.ca/ontology/40145	aminoglycoside resistance gene. antibiotic resistant gene variant or mutant	2333	1528	Mycobacterium smegmatis str. MC2 155	246196	146	1042156	Clostridium sp. SY8519	2556	1:131567:2:1783272:1239:186801:186802:31979:1485:1042156
Workflow successful	f22e513d233bebda96de85cc0e9dfc0a86d54598	2361170a-9050-4434-aad3-465db07e38b4	fastq_runid_f22e513d233bebda96de85cc0e9dfc0a86d54598_17_0_1_2_3_4_5.fastq	barcode07	75.38	82.46	rRNA mutation model	Mycobacterium smegmatis 16S rRNA mutation in the rrsA gene conferring resistance to neomycin	10	1520	98.822	https://card.mcmaster.ca/ontology/40146	aminoglycoside resistance gene. antibiotic resistant gene variant or mutant	2331	1528	Mycobacterium smegmatis str. MC2 155	246196	146	649756	Anaerostipes hadrus	21270	1:131567:2:1783272:1239:186801:186802:186803:207244:649756
Workflow successful	f22e513d233bebda96de85cc0e9dfc0a86d54598	c04a5178-10ea-4840-9b7e-c082a53d790d	fastq_runid_f22e513d233bebda96de85cc0e9dfc0a86d54598_13_0_3_4_5.fastq	barcode07	76.35	82.91	rRNA mutation model	Mycobacterium smegmatis 16S rRNA mutation in the rrsB gene conferring resistance to kanamycin A	11	1526	99.149	https://card.mcmaster.ca/ontology/40144	aminoglycoside resistance gene. antibiotic resistant gene variant or mutant	2351	1528	Mycobacterium smegmatis str. MC2 155	246196	146	1458465	Megasphaera elsdenii 14-14	84796	1:131567:2:1783272:1239:909932:1843489:31977:906:907:1458465
Workflow successful	f22e513d233bebda96de85cc0e9dfc0a86d54598	30abf5b6-38cc-4deb-bb09-d1b41d3194a1	fastq_runid_f22e513d233bebda96de85cc0e9dfc0a86d54598_1_0_4_5.fastq	barcode07	74.87	82.49	rRNA mutation model	Mycobacterium smegmatis 16S rRNA mutation in the rrsB gene conferring resistance to neomycin	10	1528	99.346	https://card.mcmaster.ca/ontology/40147	aminoglycoside resistance gene. antibiotic resistant gene variant or mutant	2353	1528	Mycobacterium smegmatis str. MC2 155	246196	146	515619	[Eubacterium] rectale ATCC 33656	23629	1:131567:2:1783272:1239:186801:186802:186803:186928:39491:515619
Workflow successful	f22e513d233bebda96de85cc0e9dfc0a86d54598	3feacb94-7b85-4637-9c3c-72e3b228cee6	fastq_runid_f22e513d233bebda96de85cc0e9dfc0a86d54598_7_0_1_2_3_4_5.fastq	barcode07	75.54	82.25	rRNA mutation model	Mycobacterium smegmatis 16S rRNA mutation in the rrsB gene conferring resistance to neomycin	245	1528	83.96600000000001	https://card.mcmaster.ca/ontology/40147	aminoglycoside resistance gene. antibiotic resistant gene variant or mutant	2353	1528	Mycobacterium smegmatis str. MC2 155	246196	146	1648	Erysipelothrix rhusiopathiae	4834	1:131567:2:1783272:1239:526524:526525:128827:1647:1648
Workflow successful	f22e513d233bebda96de85cc0e9dfc0a86d54598	51613784-826d-41de-a489-f9f88d510882	fastq_runid_f22e513d233bebda96de85cc0e9dfc0a86d54598_13_0_2_3_4_5.fastq	barcode07	74.66	83.81	rRNA mutation model	Mycobacterium smegmatis 16S rRNA mutation in the rrsB gene conferring resistance to neomycin	10	1528	99.346	https://card.mcmaster.ca/ontology/40147	aminoglycoside resistance gene. antibiotic resistant gene variant or mutant	2353	1528	Mycobacterium smegmatis str. MC2 155	246196	146	1679721	Herbinix luporum	3029	1:131567:2:1783272:1239:186801:186802:186803:1663717:1679721
Workflow successful	f22e513d233bebda96de85cc0e9dfc0a86d54598	6b5293f0-e217-478f-8593-d8a212fc16c6	fastq_runid_f22e513d233bebda96de85cc0e9dfc0a86d54598_4_0_1_2_3_4_5.fastq	barcode07	73.28	82.22	rRNA mutation model	Mycobacterium tuberculosis 16S rRNA mutation conferring resistance to amikacin	231	1385	75.081	https://card.mcmaster.ca/ontology/40077	aminoglycoside resistance gene. antibiotic resistant gene variant or mutant	2321	1537	Mycobacterium tuberculosis H37Rv	83332	146	1561	Clostridium baratii	4418	1:131567:2:1783272:1239:186801:186802:31979:1485:1561
Workflow successful	f22e513d233bebda96de85cc0e9dfc0a86d54598	c33d15fe-f670-4144-a4d9-c23d28fa5e58	fastq_runid_f22e513d233bebda96de85cc0e9dfc0a86d54598_9_0_4_5.fastq	barcode07	72.32	81.24	rRNA mutation model	Mycobacterium tuberculosis 16S rRNA mutation conferring resistance to amikacin	10	1526	98.634	https://card.mcmaster.ca/ontology/40077	aminoglycoside resistance gene. antibiotic resistant gene variant or mutant	2321	1537	Mycobacterium tuberculosis H37Rv	83332	146	744872	Treponema caldarium DSM 7334	11944	1:131567:2:203691:203692:136:137:157:215591:744872
Workflow successful	f22e513d233bebda96de85cc0e9dfc0a86d54598	12723f22-0cd1-4c9e-9307-cdab600f89aa	fastq_runid_f22e513d233bebda96de85cc0e9dfc0a86d54598_15_0_3_4_5.fastq	barcode07	76.88	84.25	rRNA mutation model	Mycobacterium tuberculosis 16S rRNA mutation conferring resistance to kanamycin	9	1537	99.414	https://card.mcmaster.ca/ontology/40020	aminoglycoside resistance gene. antibiotic resistant gene variant or mutant	2346	1537	Mycobacterium tuberculosis H37Rv	83332	146	1517	Thermoanaerobacterium thermosaccharolyticum	3604	1:131567:2:1783272:1239:186801:68295:543371:28895:1517
Workflow successful	f22e513d233bebda96de85cc0e9dfc0a86d54598	df8d88aa-9987-4393-8004-51ddcdb7939c	fastq_runid_f22e513d233bebda96de85cc0e9dfc0a86d54598_11_0_1_2_3_4_5.fastq	barcode07	76.44	83.13	rRNA mutation model	Mycobacterium tuberculosis 16S rRNA mutation conferring resistance to kanamycin	1364	1537	11.255999999999998	https://card.mcmaster.ca/ontology/40020	aminoglycoside resistance gene. antibiotic resistant gene variant or mutant	2346	1537	Mycobacterium tuberculosis H37Rv	83332	146	246787	Bacteroides cellulosilyticus	12220	1:131567:2:1783270:68336:976:200643:171549:815:816:246787
Workflow successful	f22e513d233bebda96de85cc0e9dfc0a86d54598	476696a7-c0a3-455f-bd15-5c6c14a44123	fastq_runid_f22e513d233bebda96de85cc0e9dfc0a86d54598_10_0_3_4_5.fastq	barcode07	71.85	80.15	rRNA mutation model	Mycobacterium tuberculosis 16S rRNA mutation conferring resistance to kanamycin	244	1401	75.277	https://card.mcmaster.ca/ontology/40020	aminoglycoside resistance gene. antibiotic resistant gene variant or mutant	2346	1537	Mycobacterium tuberculosis H37Rv	83332	146	264731	Prevotella ruminicola 23	2859	1:131567:2:1783270:68336:976:200643:171549:171552:838:839:264731
Workflow successful	f22e513d233bebda96de85cc0e9dfc0a86d54598	93788a19-61c8-4687-91f8-8c75f29ac596	fastq_runid_f22e513d233bebda96de85cc0e9dfc0a86d54598_8_0_3_4_5.fastq	barcode07	75.86	84.26	rRNA mutation model	Mycobacterium tuberculosis 16S rRNA mutation conferring resistance to kanamycin	1286	1537	16.331	https://card.mcmaster.ca/ontology/40020	aminoglycoside resistance gene. antibiotic resistant gene variant or mutant	2346	1537	Mycobacterium tuberculosis H37Rv	83332	146	1642646	Petrimonas mucosa	18891	1:131567:2:1783270:68336:976:200643:171549:171551:307628:1642646
Workflow successful	f22e513d233bebda96de85cc0e9dfc0a86d54598	9a9480d6-5214-479c-9283-a3f3a319cf9a	fastq_runid_f22e513d233bebda96de85cc0e9dfc0a86d54598_14_0_3_4_5.fastq	barcode07	76.38	84.09	rRNA mutation model	Mycobacterium tuberculosis 16S rRNA mutation conferring resistance to streptomycin	9	1537	99.414	https://card.mcmaster.ca/ontology/40076	aminoglycoside resistance gene. antibiotic resistant gene variant or mutant	2315	1537	Mycobacterium tuberculosis H37Rv	83332	146	1911586	Marinilactibacillus sp. 15R	9603	1:131567:2:1783272:1239:91061:186826:186828:191769:1911586
Workflow successful	f22e513d233bebda96de85cc0e9dfc0a86d54598	fd24c1a9-f881-496b-a669-b939a609a395	fastq_runid_f22e513d233bebda96de85cc0e9dfc0a86d54598_13_0_1_2_3_4_5.fastq	barcode07	76.78	83.82	rRNA mutation model	Mycobacterium tuberculosis 16S rRNA mutation conferring resistance to viomycin	267	1537	82.62799999999999	https://card.mcmaster.ca/ontology/40021	antibiotic resistant gene variant or mutant. peptide antibiotic resistance gene	2318	1537	Mycobacterium tuberculosis H37Rv	83332	146	350688	Alkaliphilus oremlandii OhILAs	10681	1:131567:2:1783272:1239:186801:186802:31979:114627:461876:350688
Workflow successful	f22e513d233bebda96de85cc0e9dfc0a86d54598	76557d9e-f3b4-412f-a88f-980791da4070	fastq_runid_f22e513d233bebda96de85cc0e9dfc0a86d54598_11_0_4_5.fastq	barcode07	76.67	90.2	rRNA mutation model	Mycobacterium tuberculosis 16S rRNA mutation conferring resistance to viomycin	9	115	6.897	https://card.mcmaster.ca/ontology/40021	antibiotic resistant gene variant or mutant. peptide antibiotic resistance gene	2318	1537	Mycobacterium tuberculosis H37Rv	83332	146	1311	Streptococcus agalactiae	400	1:131567:2:1783272:1239:91061:186826:1300:1301:1311
Workflow successful	f22e513d233bebda96de85cc0e9dfc0a86d54598	0012042a-fe2a-4b94-a6f4-9fb9f75be9a5	fastq_runid_f22e513d233bebda96de85cc0e9dfc0a86d54598_7_0_3_4_5.fastq	barcode07	74.69	82.59	rRNA mutation model	Neisseria gonorrhoeae 16S rRNA mutation conferring resistance to spectinomycin	479	1545	68.997	https://card.mcmaster.ca/ontology/40097	aminoglycoside resistance gene. antibiotic resistant gene variant or mutant	2323	1545	Neisseria gonorrhoeae	485	141	610130	[Clostridium] saccharolyticum WM1	13947	1:131567:2:1783272:1239:186801:186802:186803:1506553:84030:610130
Workflow successful	f22e513d233bebda96de85cc0e9dfc0a86d54598	060c4744-ed8d-4dea-b720-b50de4179ad4	fastq_runid_f22e513d233bebda96de85cc0e9dfc0a86d54598_2_0_2_3_4_5.fastq	barcode07	78.86	85.45	rRNA mutation model	Neisseria meningitidis 16S rRNA mutation conferring resistance to spectinomycin	7	916	58.873000000000005	https://card.mcmaster.ca/ontology/40099	aminoglycoside resistance gene. antibiotic resistant gene variant or mutant	2343	1544	Neisseria meningitidis	487	141	1324350	Acinetobacter equi	15199	1:131567:2:1224:1236:72274:468:469:1324350
Workflow successful	f22e513d233bebda96de85cc0e9dfc0a86d54598	d1e457a1-54a3-4198-a554-138cb536ab04	fastq_runid_f22e513d233bebda96de85cc0e9dfc0a86d54598_10_0_4_5.fastq	barcode07	78.23	86.07	rRNA mutation model	Neisseria meningitidis 16S rRNA mutation conferring resistance to spectinomycin	7	1544	99.54700000000001	https://card.mcmaster.ca/ontology/40099	aminoglycoside resistance gene. antibiotic resistant gene variant or mutant	2343	1544	Neisseria meningitidis	487	141	1842537	Hydrogenophaga sp. RAC07	14713	1:131567:2:1224:28216:80840:80864:47420:1842537
Workflow successful	f22e513d233bebda96de85cc0e9dfc0a86d54598	72b32296-7bd8-46d6-b0dc-90dd975d95b7	fastq_runid_f22e513d233bebda96de85cc0e9dfc0a86d54598_16_0_4_5.fastq	barcode07	69.65	81.78	rRNA mutation model	Neisseria meningitidis 16S rRNA mutation conferring resistance to spectinomycin	20	1107	70.402	https://card.mcmaster.ca/ontology/40099	aminoglycoside resistance gene. antibiotic resistant gene variant or mutant	2343	1544	Neisseria meningitidis	487	141	1242245	Acinetobacter johnsonii XBB1	3587	1:131567:2:1224:1236:72274:468:469:40214:1242245
Workflow successful	f22e513d233bebda96de85cc0e9dfc0a86d54598	625249da-411e-4431-892a-0a557032d1ee	fastq_runid_f22e513d233bebda96de85cc0e9dfc0a86d54598_15_0_3_4_5.fastq	barcode07	77.93	85.63	rRNA mutation model	Neisseria meningitidis 16S rRNA mutation conferring resistance to spectinomycin	242	1537	83.87299999999999	https://card.mcmaster.ca/ontology/40099	aminoglycoside resistance gene. antibiotic resistant gene variant or mutant	2343	1544	Neisseria meningitidis	487	141	1324350	Acinetobacter equi	16698	1:131567:2:1224:1236:72274:468:469:1324350
Workflow successful	f22e513d233bebda96de85cc0e9dfc0a86d54598	e0ba3918-ee20-4242-969e-0535b7b5e8ce	fastq_runid_f22e513d233bebda96de85cc0e9dfc0a86d54598_16_0_1_2_3_4_5.fastq	barcode07	75.7	82.97	rRNA mutation model	Neisseria meningitidis 16S rRNA mutation conferring resistance to spectinomycin	4	1544	99.741	https://card.mcmaster.ca/ontology/40099	aminoglycoside resistance gene. antibiotic resistant gene variant or mutant	2343	1544	Neisseria meningitidis	487	141	51665	Aerococcus urinaeequi	231970	1:131567:2:1783272:1239:91061:186826:186827:1375:51665
Workflow successful	f22e513d233bebda96de85cc0e9dfc0a86d54598	b9ce7a6a-6e48-4ba9-a915-2715ad3dc5b9	fastq_runid_f22e513d233bebda96de85cc0e9dfc0a86d54598_10_0_1_2_3_4_5.fastq	barcode07	71.19	80.98	rRNA mutation model	Neisseria meningitidis 16S rRNA mutation conferring resistance to spectinomycin	242	822	77.73100000000001	https://card.mcmaster.ca/ontology/40099	aminoglycoside resistance gene. antibiotic resistant gene variant or mutant	2343	1544	Neisseria meningitidis	487	141	1485	Clostridium	841	1:131567:2:1783272:1239:186801:186802:31979:1485
Workflow successful	f22e513d233bebda96de85cc0e9dfc0a86d54598	0303c3f3-0f03-4281-8244-54be54fa4eed	fastq_runid_f22e513d233bebda96de85cc0e9dfc0a86d54598_11_0_2_3_4_5.fastq	barcode07	77.95	86.04	rRNA mutation model	Neisseria meningitidis 16S rRNA mutation conferring resistance to spectinomycin	7	577	36.917	https://card.mcmaster.ca/ontology/40099	aminoglycoside resistance gene. antibiotic resistant gene variant or mutant	2343	1544	Neisseria meningitidis	487	141	80840	Burkholderiales	7744	1:131567:2:1224:28216:80840
Workflow successful	f22e513d233bebda96de85cc0e9dfc0a86d54598	ee5ec0e4-7cd6-43e9-9bd0-416b8f414f9b	fastq_runid_f22e513d233bebda96de85cc0e9dfc0a86d54598_9_0_2_3_4_5.fastq	barcode07	82.87	88.42	rRNA mutation model	Neisseria meningitidis 16S rRNA mutation conferring resistance to spectinomycin	8	1544	99.48200000000001	https://card.mcmaster.ca/ontology/40099	aminoglycoside resistance gene. antibiotic resistant gene variant or mutant	2343	1544	Neisseria meningitidis	487	141	285	Comamonas testosteroni	25011	1:131567:2:1224:28216:80840:80864:283:285
Workflow successful	f22e513d233bebda96de85cc0e9dfc0a86d54598	c6ebe273-bda8-49f3-b3c1-5a1e7a445e01	fastq_runid_f22e513d233bebda96de85cc0e9dfc0a86d54598_4_0_2_3_4_5.fastq	barcode07	69.51	80.88	rRNA mutation model	Neisseria meningitidis 16S rRNA mutation conferring resistance to spectinomycin	316	1400	70.207	https://card.mcmaster.ca/ontology/40099	aminoglycoside resistance gene. antibiotic resistant gene variant or mutant	2343	1544	Neisseria meningitidis	487	141	1870984	Anaerococcus mediterraneensis	9287	1:131567:2:1783272:1239:1737404:1737405:1570339:165779:1870984
Workflow successful	f22e513d233bebda96de85cc0e9dfc0a86d54598	d746f394-d082-4b2d-8439-bb94dae42b6f	fastq_runid_f22e513d233bebda96de85cc0e9dfc0a86d54598_6_0_4_5.fastq	barcode07	79.08	86.57	rRNA mutation model	Neisseria meningitidis 16S rRNA mutation conferring resistance to spectinomycin	7	1541	99.352	https://card.mcmaster.ca/ontology/40099	aminoglycoside resistance gene. antibiotic resistant gene variant or mutant	2343	1544	Neisseria meningitidis	487	141	108981	Acinetobacter schindleri	10874	1:131567:2:1224:1236:72274:468:469:108981
Workflow successful	f22e513d233bebda96de85cc0e9dfc0a86d54598	289f6abe-856d-42cb-ba29-e56ae8fbff4d	fastq_runid_f22e513d233bebda96de85cc0e9dfc0a86d54598_18_0_3_4_5.fastq	barcode07	76.34	84.99	rRNA mutation model	Neisseria meningitidis 16S rRNA mutation conferring resistance to spectinomycin	239	1540	84.262	https://card.mcmaster.ca/ontology/40099	aminoglycoside resistance gene. antibiotic resistant gene variant or mutant	2343	1544	Neisseria meningitidis	487	141	208479	[Clostridium] bolteae	20257	1:131567:2:1783272:1239:186801:186802:186803:1506553:208479
Workflow successful	f22e513d233bebda96de85cc0e9dfc0a86d54598	148147af-1959-49c4-b46f-64174f916312	fastq_runid_f22e513d233bebda96de85cc0e9dfc0a86d54598_9_0_3_4_5.fastq	barcode07	77.65	86.61	rRNA mutation model	Neisseria meningitidis 16S rRNA mutation conferring resistance to spectinomycin	7	408	48.913000000000004	https://card.mcmaster.ca/ontology/40099	aminoglycoside resistance gene. antibiotic resistant gene variant or mutant	2343	1544	Neisseria meningitidis	487	141	198804	Buchnera aphidicola str. Sg (Schizaphis graminum)	1024	1:131567:2:1224:1236:91347:1903409:32199:9:98794:198804
Workflow successful	f22e513d233bebda96de85cc0e9dfc0a86d54598	670492cf-d692-45d1-8080-8f6ac3597f21	fastq_runid_f22e513d233bebda96de85cc0e9dfc0a86d54598_9_0_3_4_5.fastq	barcode07	77.23	84.02	rRNA mutation model	Neisseria meningitidis 16S rRNA mutation conferring resistance to spectinomycin	238	822	37.824	https://card.mcmaster.ca/ontology/40099	aminoglycoside resistance gene. antibiotic resistant gene variant or mutant	2343	1544	Neisseria meningitidis	487	141	591001	Acidaminococcus fermentans DSM 20731	3795	1:131567:2:1783272:1239:909932:1843488:909930:904:905:591001
Workflow successful	f22e513d233bebda96de85cc0e9dfc0a86d54598	426fb726-5387-4a1d-b4d8-203cb748454e	fastq_runid_f22e513d233bebda96de85cc0e9dfc0a86d54598_5_0_4_5.fastq	barcode07	79.16	85.2	rRNA mutation model	Neisseria meningitidis 16S rRNA mutation conferring resistance to spectinomycin	7	1144	73.64	https://card.mcmaster.ca/ontology/40099	aminoglycoside resistance gene. antibiotic resistant gene variant or mutant	2343	1544	Neisseria meningitidis	487	141	1407071	Acinetobacter sp. TGL-Y2	35564	1:131567:2:1224:1236:72274:468:469:1407071
Workflow successful	f22e513d233bebda96de85cc0e9dfc0a86d54598	a49784c2-09d8-4f1e-afc7-32981e832c65	fastq_runid_f22e513d233bebda96de85cc0e9dfc0a86d54598_14_0_3_4_5.fastq	barcode07	84.21	90.91	rRNA mutation model	Neisseria meningitidis 16S rRNA mutation conferring resistance to spectinomycin	479	569	44.076	https://card.mcmaster.ca/ontology/40099	aminoglycoside resistance gene. antibiotic resistant gene variant or mutant	2343	1544	Neisseria meningitidis	487	141	1239	Firmicutes	1156	1:131567:2:1783272:1239
Workflow successful	f22e513d233bebda96de85cc0e9dfc0a86d54598	77d3df2a-5727-4a2c-abfc-eb63b48632a7	fastq_runid_f22e513d233bebda96de85cc0e9dfc0a86d54598_14_0_3_4_5.fastq	barcode07	69.35	82.87	rRNA mutation model	Neisseria meningitidis 16S rRNA mutation conferring resistance to spectinomycin	7	1513	97.539	https://card.mcmaster.ca/ontology/40099	aminoglycoside resistance gene. antibiotic resistant gene variant or mutant	2343	1544	Neisseria meningitidis	487	141	357809	Lachnoclostridium phytofermentans ISDg	6901	1:131567:2:1783272:1239:186801:186802:186803:1506553:66219:357809
Workflow successful	f22e513d233bebda96de85cc0e9dfc0a86d54598	14ffacef-5668-4556-9db5-7f9fd4f2a207	fastq_runid_f22e513d233bebda96de85cc0e9dfc0a86d54598_1_0_3_4_5.fastq	barcode07	72.68	83.32	rRNA mutation model	Neisseria meningitidis 16S rRNA mutation conferring resistance to spectinomycin	7	1541	99.352	https://card.mcmaster.ca/ontology/40099	aminoglycoside resistance gene. antibiotic resistant gene variant or mutant	2343	1544	Neisseria meningitidis	487	141	1608473	Acinetobacter sp. NCu2D-2	5110	1:131567:2:1224:1236:72274:468:469:1608473
Workflow successful	f22e513d233bebda96de85cc0e9dfc0a86d54598	c29a52f0-0d28-457e-a7e7-fe1fa86af022	fastq_runid_f22e513d233bebda96de85cc0e9dfc0a86d54598_0_0_4_5.fastq	barcode07	95.24	98.64	protein homolog model	OXA-347	0	826	100.0	https://card.mcmaster.ca/ontology/38177	beta-lactam resistance gene. antibiotic inactivation enzyme	1282	826	uncultured bacterium	77133	522	76832	Myroides odoratimimus	10539	1:131567:2:1783270:68336:976:117743:200644:49546:76831:76832
Workflow successful	f22e513d233bebda96de85cc0e9dfc0a86d54598	bc8f8b94-63e4-4f79-a01e-6b91a086b159	fastq_runid_f22e513d233bebda96de85cc0e9dfc0a86d54598_15_0_4_5.fastq	barcode07	96.67	100.0	rRNA mutation model	Pasteurella multocida 16S rRNA mutation conferring resistance to spectinomycin	6	66	3.8680000000000003	https://card.mcmaster.ca/ontology/40095	aminoglycoside resistance gene. antibiotic resistant gene variant or mutant	2317	1551	Pasteurella multocida 36950	1075089	141	1608473	Acinetobacter sp. NCu2D-2	1691	1:131567:2:1224:1236:72274:468:469:1608473
Workflow successful	f22e513d233bebda96de85cc0e9dfc0a86d54598	40d2fc31-a869-49a4-9eb4-91b03e240783	fastq_runid_f22e513d233bebda96de85cc0e9dfc0a86d54598_16_0_1_2_3_4_5.fastq	barcode07	82.02	88.32	rRNA mutation model	Pasteurella multocida 16S rRNA mutation conferring resistance to spectinomycin	7	1544	99.09700000000001	https://card.mcmaster.ca/ontology/40095	aminoglycoside resistance gene. antibiotic resistant gene variant or mutant	2317	1551	Pasteurella multocida 36950	1075089	141	84642	Aeromonadaceae	4761	1:131567:2:1224:1236:135624:84642
Workflow successful	f22e513d233bebda96de85cc0e9dfc0a86d54598	2cc46537-cc9d-4679-84b2-6e3006c679a4	fastq_runid_f22e513d233bebda96de85cc0e9dfc0a86d54598_13_0_4_5.fastq	barcode07	75.26	84.82	rRNA mutation model	Pasteurella multocida 16S rRNA mutation conferring resistance to spectinomycin	899	1544	41.586000000000006	https://card.mcmaster.ca/ontology/40095	aminoglycoside resistance gene. antibiotic resistant gene variant or mutant	2317	1551	Pasteurella multocida 36950	1075089	141	62977	Acinetobacter sp. ADP1	10150	1:131567:2:1224:1236:72274:468:469:62977
Workflow successful	f22e513d233bebda96de85cc0e9dfc0a86d54598	6148d4dc-c1ac-41b1-9a6a-953d24b0c1fe	fastq_runid_f22e513d233bebda96de85cc0e9dfc0a86d54598_7_0_1_2_3_4_5.fastq	barcode07	81.67	90.18	rRNA mutation model	Pasteurella multocida 16S rRNA mutation conferring resistance to spectinomycin	6	182	18.659000000000002	https://card.mcmaster.ca/ontology/40095	aminoglycoside resistance gene. antibiotic resistant gene variant or mutant	2317	1551	Pasteurella multocida 36950	1075089	141	1324350	Acinetobacter equi	2993	1:131567:2:1224:1236:72274:468:469:1324350
Workflow successful	f22e513d233bebda96de85cc0e9dfc0a86d54598	53b88c8c-1644-49b5-833c-ad6e1a157883	fastq_runid_f22e513d233bebda96de85cc0e9dfc0a86d54598_11_0_3_4_5.fastq	barcode07	77.04	86.88	rRNA mutation model	Pasteurella multocida 16S rRNA mutation conferring resistance to spectinomycin	6	641	40.941	https://card.mcmaster.ca/ontology/40095	aminoglycoside resistance gene. antibiotic resistant gene variant or mutant	2317	1551	Pasteurella multocida 36950	1075089	141	497	Psychrobacter	3492	1:131567:2:1224:1236:72274:468:497
Workflow successful	f22e513d233bebda96de85cc0e9dfc0a86d54598	dd56357d-4e68-431d-9dee-cc0dad4d34b7	fastq_runid_f22e513d233bebda96de85cc0e9dfc0a86d54598_6_0_3_4_5.fastq	barcode07	74.18	84.96	rRNA mutation model	Pasteurella multocida 16S rRNA mutation conferring resistance to spectinomycin	11	1541	98.646	https://card.mcmaster.ca/ontology/40095	aminoglycoside resistance gene. antibiotic resistant gene variant or mutant	2317	1551	Pasteurella multocida 36950	1075089	141	108981	Acinetobacter schindleri	962	1:131567:2:1224:1236:72274:468:469:108981
Workflow successful	f22e513d233bebda96de85cc0e9dfc0a86d54598	7b109157-6b45-4d05-ae88-3ba56c13a803	fastq_runid_f22e513d233bebda96de85cc0e9dfc0a86d54598_13_0_2_3_4_5.fastq	barcode07	86.47	89.15	rRNA mutation model	Pasteurella multocida 16S rRNA mutation conferring resistance to spectinomycin	1306	1438	14.069	https://card.mcmaster.ca/ontology/40095	aminoglycoside resistance gene. antibiotic resistant gene variant or mutant	2317	1551	Pasteurella multocida 36950	1075089	141	1591088	Helicobacter himalayensis	1936	1:131567:2:1224:68525:29547:213849:72293:209:1591088
Workflow successful	f22e513d233bebda96de85cc0e9dfc0a86d54598	236d7f74-9fc6-486e-9036-3aaa5a6900ac	fastq_runid_f22e513d233bebda96de85cc0e9dfc0a86d54598_3_0_2_3_4_5.fastq	barcode07	72.01	79.59	protein variant model	Planobispora rosea EF-Tu mutants conferring resistance to inhibitor GE2270A	151	1170	85.34299999999999	https://card.mcmaster.ca/ontology/39945	elfamycin resistance gene. antibiotic resistant gene variant or mutant	2272	1194	Planobispora rosea	35762	265	1920191	Delftia sp. HK171	1931	1:131567:2:1224:28216:80840:80864:80865:1920191
Workflow successful	f22e513d233bebda96de85cc0e9dfc0a86d54598	4df3f5a6-e29a-4bb2-9cf1-bd60b58fe035	fastq_runid_f22e513d233bebda96de85cc0e9dfc0a86d54598_5_0_2_3_4_5.fastq	barcode07	91.74	95.91	protein homolog model	pp-flo	474	697	97.425	https://card.mcmaster.ca/ontology/39246	efflux pump conferring antibiotic resistance	1834	1126	Photobacterium damselae subsp. piscicida	38294	253	1224	Proteobacteria	1665	1:131567:2:1224
Workflow successful	f22e513d233bebda96de85cc0e9dfc0a86d54598	a5e8ac2a-59a1-4d8a-ae99-b645c9ec46f1	fastq_runid_f22e513d233bebda96de85cc0e9dfc0a86d54598_17_0_4_5.fastq	barcode07	72.05	84.7	rRNA mutation model	Propionibacterium acnes 16S rRNA mutation conferring resistance to tetracycline	0	368	24.764	https://card.mcmaster.ca/ontology/40101	tetracycline resistance gene. antibiotic resistant gene variant or mutant	2336	1486	Propionibacterium acnes	1747	146	186803	Lachnospiraceae	2601	1:131567:2:1783272:1239:186801:186802:186803
Workflow successful	f22e513d233bebda96de85cc0e9dfc0a86d54598	fcb47981-9938-4b11-985b-27b80ef60c56	fastq_runid_f22e513d233bebda96de85cc0e9dfc0a86d54598_10_0_2_3_4_5.fastq	barcode07	72.57	83.7	rRNA mutation model	Propionibacterium acnes 16S rRNA mutation conferring resistance to tetracycline	0	1456	97.98100000000001	https://card.mcmaster.ca/ontology/40101	tetracycline resistance gene. antibiotic resistant gene variant or mutant	2336	1486	Propionibacterium acnes	1747	146	186826	Lactobacillales	2025	1:131567:2:1783272:1239:91061:186826
Workflow successful	f22e513d233bebda96de85cc0e9dfc0a86d54598	afe11e4a-1f62-450c-8e3d-77e379437149	fastq_runid_f22e513d233bebda96de85cc0e9dfc0a86d54598_15_0_1_2_3_4_5.fastq	barcode07	97.86	99.6	protein homolog model	QnrB19	136	646	78.947	https://card.mcmaster.ca/ontology/39168	fluoroquinolone resistance gene. antibiotic target protection protein	762	646	Escherichia coli	562	660	354276	Enterobacter cloacae complex	53842	1:131567:2:1224:1236:91347:543:547:354276
Workflow successful	f22e513d233bebda96de85cc0e9dfc0a86d54598	f42bc290-aac6-4277-8f9c-1072af917c2c	fastq_runid_f22e513d233bebda96de85cc0e9dfc0a86d54598_10_0_2_3_4_5.fastq	barcode07	93.08	97.38	protein homolog model	QnrB5	0	668	98.09100000000001	https://card.mcmaster.ca/ontology/39153	fluoroquinolone resistance gene. antibiotic target protection protein	666	681	Salmonella enterica subsp. enterica serovar Berta	28142	660	573	Klebsiella pneumoniae	19368	1:131567:2:1224:1236:91347:543:570:573
Workflow successful	f22e513d233bebda96de85cc0e9dfc0a86d54598	e00374c5-8900-40bd-b49b-09901dbf1169	fastq_runid_f22e513d233bebda96de85cc0e9dfc0a86d54598_6_0_1_2_3_4_5.fastq	barcode07	89.77	96.54	protein homolog model	QnrB5	0	655	96.182	https://card.mcmaster.ca/ontology/39153	fluoroquinolone resistance gene. antibiotic target protection protein	666	681	Salmonella enterica subsp. enterica serovar Berta	28142	660	573	Klebsiella pneumoniae	5012	1:131567:2:1224:1236:91347:543:570:573
Workflow successful	f22e513d233bebda96de85cc0e9dfc0a86d54598	fae8ba51-779d-421e-b4cf-ba75abf90426	fastq_runid_f22e513d233bebda96de85cc0e9dfc0a86d54598_16_0_2_3_4_5.fastq	barcode07	85.11	96.39	protein homolog model	QnrD1	0	644	99.69	https://card.mcmaster.ca/ontology/39222	fluoroquinolone resistance gene. antibiotic target protection protein	204	646	Salmonella enterica subsp. enterica serovar Bovismorbificans	58097	690	40576	Xenorhabdus bovienii	169	1:131567:2:1224:1236:91347:1903414:626:40576
Workflow successful	f22e513d233bebda96de85cc0e9dfc0a86d54598	76ec3de3-5b52-40ee-8f14-fb7485378e40	fastq_runid_f22e513d233bebda96de85cc0e9dfc0a86d54598_16_0_2_3_4_5.fastq	barcode07	86.69	96.3	protein homolog model	QnrD1	0	641	99.226	https://card.mcmaster.ca/ontology/39222	fluoroquinolone resistance gene. antibiotic target protection protein	204	646	Salmonella enterica subsp. enterica serovar Bovismorbificans	58097	690	626	Xenorhabdus	529	1:131567:2:1224:1236:91347:1903414:626
Workflow successful	f22e513d233bebda96de85cc0e9dfc0a86d54598	56c2dcdd-8908-4723-a64c-c4a03ce29687	fastq_runid_f22e513d233bebda96de85cc0e9dfc0a86d54598_8_0_2_3_4_5.fastq	barcode07	92.02	97.24	protein homolog model	QnrD1	0	640	99.071	https://card.mcmaster.ca/ontology/39222	fluoroquinolone resistance gene. antibiotic target protection protein	204	646	Salmonella enterica subsp. enterica serovar Bovismorbificans	58097	690	529507	Proteus mirabilis HI4320	1681	1:131567:2:1224:1236:91347:1903414:583:584:529507
Workflow successful	f22e513d233bebda96de85cc0e9dfc0a86d54598	cb01008f-5ca4-4ce2-8383-45ec1824e5bc	fastq_runid_f22e513d233bebda96de85cc0e9dfc0a86d54598_8_0_2_3_4_5.fastq	barcode07	92.15	98.07	protein homolog model	QnrD1	0	646	100.0	https://card.mcmaster.ca/ontology/39222	fluoroquinolone resistance gene. antibiotic target protection protein	204	646	Salmonella enterica subsp. enterica serovar Bovismorbificans	58097	690	588	Providencia stuartii	625	1:131567:2:1224:1236:91347:1903414:586:588
Workflow successful	f22e513d233bebda96de85cc0e9dfc0a86d54598	a0712488-f0d9-42cc-9141-b1f018705723	fastq_runid_f22e513d233bebda96de85cc0e9dfc0a86d54598_7_0_3_4_5.fastq	barcode07	79.26	86.27	rRNA mutation model	Salmonella enterica serovar Typhimurium 16S rRNA mutation in the rrsD gene conferring resistance to spectinomycin	3	1541	99.611	https://card.mcmaster.ca/ontology/40114	aminoglycoside resistance gene. antibiotic resistant gene variant or mutant	2340	1544	Salmonella enterica subsp. salamae	59202	141	1407071	Acinetobacter sp. TGL-Y2	19452	1:131567:2:1224:1236:72274:468:469:1407071
Workflow successful	f22e513d233bebda96de85cc0e9dfc0a86d54598	241a9eb1-f84c-41a3-841e-01d3e27068eb	fastq_runid_f22e513d233bebda96de85cc0e9dfc0a86d54598_7_0_3_4_5.fastq	barcode07	75.56	83.93	rRNA mutation model	Salmonella enterica serovar Typhimurium 16S rRNA mutation in the rrsD gene conferring resistance to spectinomycin	415	1308	57.836999999999996	https://card.mcmaster.ca/ontology/40114	aminoglycoside resistance gene. antibiotic resistant gene variant or mutant	2340	1544	Salmonella enterica subsp. salamae	59202	141	400634	Lysinibacillus	3425	1:131567:2:1783272:1239:91061:1385:186817:400634
Workflow successful	f22e513d233bebda96de85cc0e9dfc0a86d54598	d954d03c-c1e2-4255-ab21-56a50cb9de3a	fastq_runid_f22e513d233bebda96de85cc0e9dfc0a86d54598_7_0_3_4_5.fastq	barcode07	82.75	88.04	rRNA mutation model	Salmonella enterica serovar Typhimurium 16S rRNA mutation in the rrsD gene conferring resistance to spectinomycin	3	1541	99.611	https://card.mcmaster.ca/ontology/40114	aminoglycoside resistance gene. antibiotic resistant gene variant or mutant	2340	1544	Salmonella enterica subsp. salamae	59202	141	1324350	Acinetobacter equi	32069	1:131567:2:1224:1236:72274:468:469:1324350
Workflow successful	f22e513d233bebda96de85cc0e9dfc0a86d54598	3a17bcfe-4941-434b-a1a2-bef496cfa1f6	fastq_runid_f22e513d233bebda96de85cc0e9dfc0a86d54598_4_0_3_4_5.fastq	barcode07	81.0	87.34	rRNA mutation model	Salmonella enterica serovar Typhimurium 16S rRNA mutation in the rrsD gene conferring resistance to spectinomycin	3	1541	99.611	https://card.mcmaster.ca/ontology/40114	aminoglycoside resistance gene. antibiotic resistant gene variant or mutant	2340	1544	Salmonella enterica subsp. salamae	59202	141	1324350	Acinetobacter equi	16111	1:131567:2:1224:1236:72274:468:469:1324350
Workflow successful	f22e513d233bebda96de85cc0e9dfc0a86d54598	5113b0a5-dd50-455a-baad-f87ca4869c00	fastq_runid_f22e513d233bebda96de85cc0e9dfc0a86d54598_6_0_2_3_4_5.fastq	barcode07	81.87	87.69	rRNA mutation model	Salmonella enterica serovar Typhimurium 16S rRNA mutation in the rrsD gene conferring resistance to spectinomycin	3	1541	99.611	https://card.mcmaster.ca/ontology/40114	aminoglycoside resistance gene. antibiotic resistant gene variant or mutant	2340	1544	Salmonella enterica subsp. salamae	59202	141	1324350	Acinetobacter equi	37754	1:131567:2:1224:1236:72274:468:469:1324350
Workflow successful	f22e513d233bebda96de85cc0e9dfc0a86d54598	eb21b5cf-6e01-4dd7-84c1-37c4c382f119	fastq_runid_f22e513d233bebda96de85cc0e9dfc0a86d54598_2_0_2_3_4_5.fastq	barcode07	82.05	87.95	rRNA mutation model	Salmonella enterica serovar Typhimurium 16S rRNA mutation in the rrsD gene conferring resistance to spectinomycin	3	1541	99.611	https://card.mcmaster.ca/ontology/40114	aminoglycoside resistance gene. antibiotic resistant gene variant or mutant	2340	1544	Salmonella enterica subsp. salamae	59202	141	108981	Acinetobacter schindleri	18130	1:131567:2:1224:1236:72274:468:469:108981
Workflow successful	f22e513d233bebda96de85cc0e9dfc0a86d54598	bc3ad2ed-5e3e-4aa6-b5f8-f0f1d43c36d4	fastq_runid_f22e513d233bebda96de85cc0e9dfc0a86d54598_2_0_2_3_4_5.fastq	barcode07	83.63	88.81	rRNA mutation model	Salmonella enterica serovar Typhimurium 16S rRNA mutation in the rrsD gene conferring resistance to spectinomycin	8	1541	99.288	https://card.mcmaster.ca/ontology/40114	aminoglycoside resistance gene. antibiotic resistant gene variant or mutant	2340	1544	Salmonella enterica subsp. salamae	59202	141	1407071	Acinetobacter sp. TGL-Y2	78896	1:131567:2:1224:1236:72274:468:469:1407071
Workflow successful	f22e513d233bebda96de85cc0e9dfc0a86d54598	51734365-5ba6-493d-a348-61467e5f9176	fastq_runid_f22e513d233bebda96de85cc0e9dfc0a86d54598_2_0_2_3_4_5.fastq	barcode07	82.33	87.6	rRNA mutation model	Salmonella enterica serovar Typhimurium 16S rRNA mutation in the rrsD gene conferring resistance to spectinomycin	3	1541	99.611	https://card.mcmaster.ca/ontology/40114	aminoglycoside resistance gene. antibiotic resistant gene variant or mutant	2340	1544	Salmonella enterica subsp. salamae	59202	141	1608473	Acinetobacter sp. NCu2D-2	32046	1:131567:2:1224:1236:72274:468:469:1608473
Workflow successful	f22e513d233bebda96de85cc0e9dfc0a86d54598	753cfd40-7559-457a-a32e-de72b747b12e	fastq_runid_f22e513d233bebda96de85cc0e9dfc0a86d54598_15_0_4_5.fastq	barcode07	81.35	87.06	rRNA mutation model	Salmonella enterica serovar Typhimurium 16S rRNA mutation in the rrsD gene conferring resistance to spectinomycin	493	1541	67.876	https://card.mcmaster.ca/ontology/40114	aminoglycoside resistance gene. antibiotic resistant gene variant or mutant	2340	1544	Salmonella enterica subsp. salamae	59202	141	1324350	Acinetobacter equi	13666	1:131567:2:1224:1236:72274:468:469:1324350
Workflow successful	f22e513d233bebda96de85cc0e9dfc0a86d54598	58b47288-41f1-4e21-8288-02e7edba8941	fastq_runid_f22e513d233bebda96de85cc0e9dfc0a86d54598_15_0_4_5.fastq	barcode07	78.7	86.48	rRNA mutation model	Salmonella enterica serovar Typhimurium 16S rRNA mutation in the rrsD gene conferring resistance to spectinomycin	3	1305	84.32600000000001	https://card.mcmaster.ca/ontology/40114	aminoglycoside resistance gene. antibiotic resistant gene variant or mutant	2340	1544	Salmonella enterica subsp. salamae	59202	141	1324350	Acinetobacter equi	11534	1:131567:2:1224:1236:72274:468:469:1324350
Workflow successful	f22e513d233bebda96de85cc0e9dfc0a86d54598	5002b996-2380-4f7a-b4d8-a59f15cbd8de	fastq_runid_f22e513d233bebda96de85cc0e9dfc0a86d54598_18_0_1_2_3_4_5.fastq	barcode07	78.65	86.2	rRNA mutation model	Salmonella enterica serovar Typhimurium 16S rRNA mutation in the rrsD gene conferring resistance to spectinomycin	3	1541	99.611	https://card.mcmaster.ca/ontology/40114	aminoglycoside resistance gene. antibiotic resistant gene variant or mutant	2340	1544	Salmonella enterica subsp. salamae	59202	141	1242245	Acinetobacter johnsonii XBB1	31176	1:131567:2:1224:1236:72274:468:469:40214:1242245
Workflow successful	f22e513d233bebda96de85cc0e9dfc0a86d54598	f15b1690-88ef-4525-a81b-31385b6b8468	fastq_runid_f22e513d233bebda96de85cc0e9dfc0a86d54598_10_0_4_5.fastq	barcode07	80.91	88.62	rRNA mutation model	Salmonella enterica serovar Typhimurium 16S rRNA mutation in the rrsD gene conferring resistance to spectinomycin	3	1541	99.611	https://card.mcmaster.ca/ontology/40114	aminoglycoside resistance gene. antibiotic resistant gene variant or mutant	2340	1544	Salmonella enterica subsp. salamae	59202	141	1407071	Acinetobacter sp. TGL-Y2	16838	1:131567:2:1224:1236:72274:468:469:1407071
Workflow successful	f22e513d233bebda96de85cc0e9dfc0a86d54598	6221a86f-7649-4e3b-a4a2-51e03be9ef48	fastq_runid_f22e513d233bebda96de85cc0e9dfc0a86d54598_16_0_4_5.fastq	barcode07	78.89	86.68	rRNA mutation model	Salmonella enterica serovar Typhimurium 16S rRNA mutation in the rrsD gene conferring resistance to spectinomycin	3	1541	99.611	https://card.mcmaster.ca/ontology/40114	aminoglycoside resistance gene. antibiotic resistant gene variant or mutant	2340	1544	Salmonella enterica subsp. salamae	59202	141	1242245	Acinetobacter johnsonii XBB1	28114	1:131567:2:1224:1236:72274:468:469:40214:1242245
Workflow successful	f22e513d233bebda96de85cc0e9dfc0a86d54598	a320cb57-5bc5-4207-b1db-2622ab5e578e	fastq_runid_f22e513d233bebda96de85cc0e9dfc0a86d54598_15_0_3_4_5.fastq	barcode07	87.06	90.76	rRNA mutation model	Salmonella enterica serovar Typhimurium 16S rRNA mutation in the rrsD gene conferring resistance to spectinomycin	3	682	43.977	https://card.mcmaster.ca/ontology/40114	aminoglycoside resistance gene. antibiotic resistant gene variant or mutant	2340	1544	Salmonella enterica subsp. salamae	59202	141	1407071	Acinetobacter sp. TGL-Y2	10933	1:131567:2:1224:1236:72274:468:469:1407071
Workflow successful	f22e513d233bebda96de85cc0e9dfc0a86d54598	e1786ec8-5ab2-4f92-aecf-1d6015b80d7e	fastq_runid_f22e513d233bebda96de85cc0e9dfc0a86d54598_2_0_1_2_3_4_5.fastq	barcode07	81.61	87.98	rRNA mutation model	Salmonella enterica serovar Typhimurium 16S rRNA mutation in the rrsD gene conferring resistance to spectinomycin	9	1540	99.15799999999999	https://card.mcmaster.ca/ontology/40114	aminoglycoside resistance gene. antibiotic resistant gene variant or mutant	2340	1544	Salmonella enterica subsp. salamae	59202	141	1324350	Acinetobacter equi	14013	1:131567:2:1224:1236:72274:468:469:1324350
Workflow successful	f22e513d233bebda96de85cc0e9dfc0a86d54598	f2ed9031-8cad-4ff4-a43a-21c4dde704fa	fastq_runid_f22e513d233bebda96de85cc0e9dfc0a86d54598_2_0_1_2_3_4_5.fastq	barcode07	82.19	88.96	rRNA mutation model	Salmonella enterica serovar Typhimurium 16S rRNA mutation in the rrsD gene conferring resistance to spectinomycin	3	1541	99.611	https://card.mcmaster.ca/ontology/40114	aminoglycoside resistance gene. antibiotic resistant gene variant or mutant	2340	1544	Salmonella enterica subsp. salamae	59202	141	1242245	Acinetobacter johnsonii XBB1	46521	1:131567:2:1224:1236:72274:468:469:40214:1242245
Workflow successful	f22e513d233bebda96de85cc0e9dfc0a86d54598	7e5ba79a-7e69-4a7c-9f16-759b9c07cf52	fastq_runid_f22e513d233bebda96de85cc0e9dfc0a86d54598_17_0_4_5.fastq	barcode07	86.34	90.31	rRNA mutation model	Salmonella enterica serovar Typhimurium 16S rRNA mutation in the rrsD gene conferring resistance to spectinomycin	3	609	39.249	https://card.mcmaster.ca/ontology/40114	aminoglycoside resistance gene. antibiotic resistant gene variant or mutant	2340	1544	Salmonella enterica subsp. salamae	59202	141	1242245	Acinetobacter johnsonii XBB1	42726	1:131567:2:1224:1236:72274:468:469:40214:1242245
Workflow successful	f22e513d233bebda96de85cc0e9dfc0a86d54598	40188676-a580-41c1-be7b-09c3c09ffefd	fastq_runid_f22e513d233bebda96de85cc0e9dfc0a86d54598_17_0_4_5.fastq	barcode07	82.18	88.18	rRNA mutation model	Salmonella enterica serovar Typhimurium 16S rRNA mutation in the rrsD gene conferring resistance to spectinomycin	7	1541	99.352	https://card.mcmaster.ca/ontology/40114	aminoglycoside resistance gene. antibiotic resistant gene variant or mutant	2340	1544	Salmonella enterica subsp. salamae	59202	141	1242245	Acinetobacter johnsonii XBB1	44887	1:131567:2:1224:1236:72274:468:469:40214:1242245
Workflow successful	f22e513d233bebda96de85cc0e9dfc0a86d54598	0ac95ddb-f701-4720-9845-b773f351ad51	fastq_runid_f22e513d233bebda96de85cc0e9dfc0a86d54598_16_0_1_2_3_4_5.fastq	barcode07	83.09	88.19	rRNA mutation model	Salmonella enterica serovar Typhimurium 16S rRNA mutation in the rrsD gene conferring resistance to spectinomycin	3	1541	99.611	https://card.mcmaster.ca/ontology/40114	aminoglycoside resistance gene. antibiotic resistant gene variant or mutant	2340	1544	Salmonella enterica subsp. salamae	59202	141	1324350	Acinetobacter equi	21109	1:131567:2:1224:1236:72274:468:469:1324350
Workflow successful	f22e513d233bebda96de85cc0e9dfc0a86d54598	5aa2f570-c814-4543-94e4-4f655a81ca8f	fastq_runid_f22e513d233bebda96de85cc0e9dfc0a86d54598_16_0_1_2_3_4_5.fastq	barcode07	81.1	87.45	rRNA mutation model	Salmonella enterica serovar Typhimurium 16S rRNA mutation in the rrsD gene conferring resistance to spectinomycin	3	1541	99.611	https://card.mcmaster.ca/ontology/40114	aminoglycoside resistance gene. antibiotic resistant gene variant or mutant	2340	1544	Salmonella enterica subsp. salamae	59202	141	1789224	Acinetobacter larvae	6400	1:131567:2:1224:1236:72274:468:469:1789224
Workflow successful	f22e513d233bebda96de85cc0e9dfc0a86d54598	160981b3-bac7-465c-9cd3-2f7197a5ade4	fastq_runid_f22e513d233bebda96de85cc0e9dfc0a86d54598_4_0_4_5.fastq	barcode07	87.39	89.76	rRNA mutation model	Salmonella enterica serovar Typhimurium 16S rRNA mutation in the rrsD gene conferring resistance to spectinomycin	9	682	43.588	https://card.mcmaster.ca/ontology/40114	aminoglycoside resistance gene. antibiotic resistant gene variant or mutant	2340	1544	Salmonella enterica subsp. salamae	59202	141	1242245	Acinetobacter johnsonii XBB1	25881	1:131567:2:1224:1236:72274:468:469:40214:1242245
Workflow successful	f22e513d233bebda96de85cc0e9dfc0a86d54598	5fde71a4-9363-4d1d-bd12-c96a1c99e0b5	fastq_runid_f22e513d233bebda96de85cc0e9dfc0a86d54598_10_0_1_2_3_4_5.fastq	barcode07	82.38	87.68	rRNA mutation model	Salmonella enterica serovar Typhimurium 16S rRNA mutation in the rrsD gene conferring resistance to spectinomycin	10	1539	99.02799999999999	https://card.mcmaster.ca/ontology/40114	aminoglycoside resistance gene. antibiotic resistant gene variant or mutant	2340	1544	Salmonella enterica subsp. salamae	59202	141	1324350	Acinetobacter equi	24254	1:131567:2:1224:1236:72274:468:469:1324350
Workflow successful	f22e513d233bebda96de85cc0e9dfc0a86d54598	a43d9eb3-35b8-4816-945d-8ff02418ac3a	fastq_runid_f22e513d233bebda96de85cc0e9dfc0a86d54598_10_0_1_2_3_4_5.fastq	barcode07	74.9	83.98	rRNA mutation model	Salmonella enterica serovar Typhimurium 16S rRNA mutation in the rrsD gene conferring resistance to spectinomycin	118	1540	92.098	https://card.mcmaster.ca/ontology/40114	aminoglycoside resistance gene. antibiotic resistant gene variant or mutant	2340	1544	Salmonella enterica subsp. salamae	59202	141	1242245	Acinetobacter johnsonii XBB1	9407	1:131567:2:1224:1236:72274:468:469:40214:1242245
Workflow successful	f22e513d233bebda96de85cc0e9dfc0a86d54598	14c19a49-650a-4d6c-9642-af310bd31f85	fastq_runid_f22e513d233bebda96de85cc0e9dfc0a86d54598_17_0_2_3_4_5.fastq	barcode07	82.63	87.55	rRNA mutation model	Salmonella enterica serovar Typhimurium 16S rRNA mutation in the rrsD gene conferring resistance to spectinomycin	238	1541	84.391	https://card.mcmaster.ca/ontology/40114	aminoglycoside resistance gene. antibiotic resistant gene variant or mutant	2340	1544	Salmonella enterica subsp. salamae	59202	141	1242245	Acinetobacter johnsonii XBB1	54691	1:131567:2:1224:1236:72274:468:469:40214:1242245
Workflow successful	f22e513d233bebda96de85cc0e9dfc0a86d54598	06a480cc-4d41-43f1-8b2f-4d2253845b10	fastq_runid_f22e513d233bebda96de85cc0e9dfc0a86d54598_17_0_2_3_4_5.fastq	barcode07	80.28	88.32	rRNA mutation model	Salmonella enterica serovar Typhimurium 16S rRNA mutation in the rrsD gene conferring resistance to spectinomycin	3	1536	99.288	https://card.mcmaster.ca/ontology/40114	aminoglycoside resistance gene. antibiotic resistant gene variant or mutant	2340	1544	Salmonella enterica subsp. salamae	59202	141	1242245	Acinetobacter johnsonii XBB1	35401	1:131567:2:1224:1236:72274:468:469:40214:1242245
Workflow successful	f22e513d233bebda96de85cc0e9dfc0a86d54598	425b3f99-8571-40cc-b2fb-92e389efe827	fastq_runid_f22e513d233bebda96de85cc0e9dfc0a86d54598_17_0_2_3_4_5.fastq	barcode07	83.15	88.72	rRNA mutation model	Salmonella enterica serovar Typhimurium 16S rRNA mutation in the rrsD gene conferring resistance to spectinomycin	3	883	56.995	https://card.mcmaster.ca/ontology/40114	aminoglycoside resistance gene. antibiotic resistant gene variant or mutant	2340	1544	Salmonella enterica subsp. salamae	59202	141	1646498	Acinetobacter sp. TTH0-4	47631	1:131567:2:1224:1236:72274:468:469:1646498
Workflow successful	f22e513d233bebda96de85cc0e9dfc0a86d54598	d7d678d7-b885-4d98-9378-9dd1a5bfb098	fastq_runid_f22e513d233bebda96de85cc0e9dfc0a86d54598_16_0_2_3_4_5.fastq	barcode07	79.0	86.6	rRNA mutation model	Salmonella enterica serovar Typhimurium 16S rRNA mutation in the rrsD gene conferring resistance to spectinomycin	6	1539	99.288	https://card.mcmaster.ca/ontology/40114	aminoglycoside resistance gene. antibiotic resistant gene variant or mutant	2340	1544	Salmonella enterica subsp. salamae	59202	141	1407071	Acinetobacter sp. TGL-Y2	13137	1:131567:2:1224:1236:72274:468:469:1407071
Workflow successful	f22e513d233bebda96de85cc0e9dfc0a86d54598	9b2fe28c-8b30-4dad-954d-55cb547d0a51	fastq_runid_f22e513d233bebda96de85cc0e9dfc0a86d54598_16_0_2_3_4_5.fastq	barcode07	83.49	88.22	rRNA mutation model	Salmonella enterica serovar Typhimurium 16S rRNA mutation in the rrsD gene conferring resistance to spectinomycin	29	1538	97.73299999999999	https://card.mcmaster.ca/ontology/40114	aminoglycoside resistance gene. antibiotic resistant gene variant or mutant	2340	1544	Salmonella enterica subsp. salamae	59202	141	1407071	Acinetobacter sp. TGL-Y2	25094	1:131567:2:1224:1236:72274:468:469:1407071
Workflow successful	f22e513d233bebda96de85cc0e9dfc0a86d54598	8ba335d8-edcd-4c22-b411-db38cd84dae1	fastq_runid_f22e513d233bebda96de85cc0e9dfc0a86d54598_0_0_1_2_3_4_5.fastq	barcode07	80.3	87.53	rRNA mutation model	Salmonella enterica serovar Typhimurium 16S rRNA mutation in the rrsD gene conferring resistance to spectinomycin	6	1541	99.417	https://card.mcmaster.ca/ontology/40114	aminoglycoside resistance gene. antibiotic resistant gene variant or mutant	2340	1544	Salmonella enterica subsp. salamae	59202	141	1407071	Acinetobacter sp. TGL-Y2	22996	1:131567:2:1224:1236:72274:468:469:1407071
Workflow successful	f22e513d233bebda96de85cc0e9dfc0a86d54598	e5bfa1a1-6131-46cd-acb1-a154f049c572	fastq_runid_f22e513d233bebda96de85cc0e9dfc0a86d54598_18_0_2_3_4_5.fastq	barcode07	81.52	87.85	rRNA mutation model	Salmonella enterica serovar Typhimurium 16S rRNA mutation in the rrsD gene conferring resistance to spectinomycin	3	1541	99.611	https://card.mcmaster.ca/ontology/40114	aminoglycoside resistance gene. antibiotic resistant gene variant or mutant	2340	1544	Salmonella enterica subsp. salamae	59202	141	1608473	Acinetobacter sp. NCu2D-2	46904	1:131567:2:1224:1236:72274:468:469:1608473
Workflow successful	f22e513d233bebda96de85cc0e9dfc0a86d54598	6e99ea72-3871-4067-a019-be1f5b9ed7ed	fastq_runid_f22e513d233bebda96de85cc0e9dfc0a86d54598_18_0_2_3_4_5.fastq	barcode07	82.49	87.76	rRNA mutation model	Salmonella enterica serovar Typhimurium 16S rRNA mutation in the rrsD gene conferring resistance to spectinomycin	19	1541	98.575	https://card.mcmaster.ca/ontology/40114	aminoglycoside resistance gene. antibiotic resistant gene variant or mutant	2340	1544	Salmonella enterica subsp. salamae	59202	141	1608473	Acinetobacter sp. NCu2D-2	55211	1:131567:2:1224:1236:72274:468:469:1608473
Workflow successful	f22e513d233bebda96de85cc0e9dfc0a86d54598	6e0ee4b9-91a4-4d91-93e8-78721b8c931c	fastq_runid_f22e513d233bebda96de85cc0e9dfc0a86d54598_8_0_2_3_4_5.fastq	barcode07	82.31	89.26	rRNA mutation model	Salmonella enterica serovar Typhimurium 16S rRNA mutation in the rrsD gene conferring resistance to spectinomycin	470	1534	68.91199999999999	https://card.mcmaster.ca/ontology/40114	aminoglycoside resistance gene. antibiotic resistant gene variant or mutant	2340	1544	Salmonella enterica subsp. salamae	59202	141	1242245	Acinetobacter johnsonii XBB1	11267	1:131567:2:1224:1236:72274:468:469:40214:1242245
Workflow successful	f22e513d233bebda96de85cc0e9dfc0a86d54598	78fe71e6-7ad3-46d0-aa6b-a81192ceadcb	fastq_runid_f22e513d233bebda96de85cc0e9dfc0a86d54598_8_0_2_3_4_5.fastq	barcode07	81.29	88.64	rRNA mutation model	Salmonella enterica serovar Typhimurium 16S rRNA mutation in the rrsD gene conferring resistance to spectinomycin	3	1541	99.611	https://card.mcmaster.ca/ontology/40114	aminoglycoside resistance gene. antibiotic resistant gene variant or mutant	2340	1544	Salmonella enterica subsp. salamae	59202	141	1324350	Acinetobacter equi	25942	1:131567:2:1224:1236:72274:468:469:1324350
Workflow successful	f22e513d233bebda96de85cc0e9dfc0a86d54598	7a547338-ba6c-4f80-9f0c-6c2df6a76c7c	fastq_runid_f22e513d233bebda96de85cc0e9dfc0a86d54598_8_0_2_3_4_5.fastq	barcode07	80.86	87.97	rRNA mutation model	Salmonella enterica serovar Typhimurium 16S rRNA mutation in the rrsD gene conferring resistance to spectinomycin	220	1541	85.557	https://card.mcmaster.ca/ontology/40114	aminoglycoside resistance gene. antibiotic resistant gene variant or mutant	2340	1544	Salmonella enterica subsp. salamae	59202	141	1324350	Acinetobacter equi	30770	1:131567:2:1224:1236:72274:468:469:1324350
Workflow successful	f22e513d233bebda96de85cc0e9dfc0a86d54598	7a0967b8-95bd-423f-82c9-f2bce013a911	fastq_runid_f22e513d233bebda96de85cc0e9dfc0a86d54598_1_0_4_5.fastq	barcode07	81.33	87.89	rRNA mutation model	Salmonella enterica serovar Typhimurium 16S rRNA mutation in the rrsD gene conferring resistance to spectinomycin	5	1534	99.02799999999999	https://card.mcmaster.ca/ontology/40114	aminoglycoside resistance gene. antibiotic resistant gene variant or mutant	2340	1544	Salmonella enterica subsp. salamae	59202	141	1608473	Acinetobacter sp. NCu2D-2	20840	1:131567:2:1224:1236:72274:468:469:1608473
Workflow successful	f22e513d233bebda96de85cc0e9dfc0a86d54598	e11444b6-7e67-4818-9e93-3aea9e517a0a	fastq_runid_f22e513d233bebda96de85cc0e9dfc0a86d54598_1_0_4_5.fastq	barcode07	85.08	89.01	rRNA mutation model	Salmonella enterica serovar Typhimurium 16S rRNA mutation in the rrsD gene conferring resistance to spectinomycin	3	998	64.443	https://card.mcmaster.ca/ontology/40114	aminoglycoside resistance gene. antibiotic resistant gene variant or mutant	2340	1544	Salmonella enterica subsp. salamae	59202	141	108981	Acinetobacter schindleri	33816	1:131567:2:1224:1236:72274:468:469:108981
Workflow successful	f22e513d233bebda96de85cc0e9dfc0a86d54598	715db56f-1ac7-4034-b400-09cb3dcd1fce	fastq_runid_f22e513d233bebda96de85cc0e9dfc0a86d54598_13_0_4_5.fastq	barcode07	79.11	86.63	rRNA mutation model	Salmonella enterica serovar Typhimurium 16S rRNA mutation in the rrsD gene conferring resistance to spectinomycin	20	1541	98.51	https://card.mcmaster.ca/ontology/40114	aminoglycoside resistance gene. antibiotic resistant gene variant or mutant	2340	1544	Salmonella enterica subsp. salamae	59202	141	1608473	Acinetobacter sp. NCu2D-2	18314	1:131567:2:1224:1236:72274:468:469:1608473
Workflow successful	f22e513d233bebda96de85cc0e9dfc0a86d54598	308d7707-c3b1-4467-9124-c67b55a4b404	fastq_runid_f22e513d233bebda96de85cc0e9dfc0a86d54598_8_0_4_5.fastq	barcode07	82.26	87.55	rRNA mutation model	Salmonella enterica serovar Typhimurium 16S rRNA mutation in the rrsD gene conferring resistance to spectinomycin	6	1541	99.417	https://card.mcmaster.ca/ontology/40114	aminoglycoside resistance gene. antibiotic resistant gene variant or mutant	2340	1544	Salmonella enterica subsp. salamae	59202	141	1324350	Acinetobacter equi	13381	1:131567:2:1224:1236:72274:468:469:1324350
Workflow successful	f22e513d233bebda96de85cc0e9dfc0a86d54598	d58da0aa-069f-416f-bf15-7a688541a44e	fastq_runid_f22e513d233bebda96de85cc0e9dfc0a86d54598_2_0_3_4_5.fastq	barcode07	82.3	87.6	rRNA mutation model	Salmonella enterica serovar Typhimurium 16S rRNA mutation in the rrsD gene conferring resistance to spectinomycin	3	1305	84.32600000000001	https://card.mcmaster.ca/ontology/40114	aminoglycoside resistance gene. antibiotic resistant gene variant or mutant	2340	1544	Salmonella enterica subsp. salamae	59202	141	1242245	Acinetobacter johnsonii XBB1	25514	1:131567:2:1224:1236:72274:468:469:40214:1242245
Workflow successful	f22e513d233bebda96de85cc0e9dfc0a86d54598	220a504a-901e-479a-bed0-459602bcd498	fastq_runid_f22e513d233bebda96de85cc0e9dfc0a86d54598_19_0_4_5.fastq	barcode07	83.31	87.77	rRNA mutation model	Salmonella enterica serovar Typhimurium 16S rRNA mutation in the rrsD gene conferring resistance to spectinomycin	3	1541	99.611	https://card.mcmaster.ca/ontology/40114	aminoglycoside resistance gene. antibiotic resistant gene variant or mutant	2340	1544	Salmonella enterica subsp. salamae	59202	141	1242245	Acinetobacter johnsonii XBB1	59670	1:131567:2:1224:1236:72274:468:469:40214:1242245
Workflow successful	f22e513d233bebda96de85cc0e9dfc0a86d54598	1a2ca353-7c6d-492c-beb9-83bc77d09a62	fastq_runid_f22e513d233bebda96de85cc0e9dfc0a86d54598_12_0_1_2_3_4_5.fastq	barcode07	81.23	87.61	rRNA mutation model	Salmonella enterica serovar Typhimurium 16S rRNA mutation in the rrsD gene conferring resistance to spectinomycin	6	1541	99.417	https://card.mcmaster.ca/ontology/40114	aminoglycoside resistance gene. antibiotic resistant gene variant or mutant	2340	1544	Salmonella enterica subsp. salamae	59202	141	1407071	Acinetobacter sp. TGL-Y2	53654	1:131567:2:1224:1236:72274:468:469:1407071
Workflow successful	f22e513d233bebda96de85cc0e9dfc0a86d54598	f5601685-6995-42be-bd15-7e5e41c68b2c	fastq_runid_f22e513d233bebda96de85cc0e9dfc0a86d54598_12_0_1_2_3_4_5.fastq	barcode07	74.54	83.01	rRNA mutation model	Salmonella enterica serovar Typhimurium 16S rRNA mutation in the rrsD gene conferring resistance to spectinomycin	136	1304	75.648	https://card.mcmaster.ca/ontology/40114	aminoglycoside resistance gene. antibiotic resistant gene variant or mutant	2340	1544	Salmonella enterica subsp. salamae	59202	141	515620	[Eubacterium] eligens ATCC 27750	5341	1:131567:2:1783272:1239:186801:186802:186806:1730:39485:515620
Workflow successful	f22e513d233bebda96de85cc0e9dfc0a86d54598	f8236709-983e-4756-9881-26afec48d474	fastq_runid_f22e513d233bebda96de85cc0e9dfc0a86d54598_10_0_2_3_4_5.fastq	barcode07	80.62	86.38	rRNA mutation model	Salmonella enterica serovar Typhimurium 16S rRNA mutation in the rrsD gene conferring resistance to spectinomycin	3	1541	99.611	https://card.mcmaster.ca/ontology/40114	aminoglycoside resistance gene. antibiotic resistant gene variant or mutant	2340	1544	Salmonella enterica subsp. salamae	59202	141	1608473	Acinetobacter sp. NCu2D-2	26915	1:131567:2:1224:1236:72274:468:469:1608473
Workflow successful	f22e513d233bebda96de85cc0e9dfc0a86d54598	2798ed8b-c5c3-4cdc-9b5e-82307d67cf32	fastq_runid_f22e513d233bebda96de85cc0e9dfc0a86d54598_18_0_4_5.fastq	barcode07	81.68	88.28	rRNA mutation model	Salmonella enterica serovar Typhimurium 16S rRNA mutation in the rrsD gene conferring resistance to spectinomycin	3	1541	99.611	https://card.mcmaster.ca/ontology/40114	aminoglycoside resistance gene. antibiotic resistant gene variant or mutant	2340	1544	Salmonella enterica subsp. salamae	59202	141	1608473	Acinetobacter sp. NCu2D-2	41409	1:131567:2:1224:1236:72274:468:469:1608473
Workflow successful	f22e513d233bebda96de85cc0e9dfc0a86d54598	6a45d53e-39b4-47cb-9435-a5cdebd151e6	fastq_runid_f22e513d233bebda96de85cc0e9dfc0a86d54598_18_0_4_5.fastq	barcode07	80.39	86.09	rRNA mutation model	Salmonella enterica serovar Typhimurium 16S rRNA mutation in the rrsD gene conferring resistance to spectinomycin	3	1534	99.15799999999999	https://card.mcmaster.ca/ontology/40114	aminoglycoside resistance gene. antibiotic resistant gene variant or mutant	2340	1544	Salmonella enterica subsp. salamae	59202	141	1242245	Acinetobacter johnsonii XBB1	31965	1:131567:2:1224:1236:72274:468:469:40214:1242245
Workflow successful	f22e513d233bebda96de85cc0e9dfc0a86d54598	c518febd-876f-4bf0-a4ba-af0ea0108ce3	fastq_runid_f22e513d233bebda96de85cc0e9dfc0a86d54598_9_0_2_3_4_5.fastq	barcode07	73.7	80.75	rRNA mutation model	Salmonella enterica serovar Typhimurium 16S rRNA mutation in the rrsD gene conferring resistance to spectinomycin	545	1538	81.779	https://card.mcmaster.ca/ontology/40114	aminoglycoside resistance gene. antibiotic resistant gene variant or mutant	2340	1544	Salmonella enterica subsp. salamae	59202	141	365348	Pelosinus	3025	1:131567:2:1783272:1239:909932:909929:1843490:365348
Workflow successful	f22e513d233bebda96de85cc0e9dfc0a86d54598	df80dacc-20a1-4821-bd75-e78132ca8e25	fastq_runid_f22e513d233bebda96de85cc0e9dfc0a86d54598_19_0_2_3_4_5.fastq	barcode07	80.83	86.6	rRNA mutation model	Salmonella enterica serovar Typhimurium 16S rRNA mutation in the rrsD gene conferring resistance to spectinomycin	3	1541	99.611	https://card.mcmaster.ca/ontology/40114	aminoglycoside resistance gene. antibiotic resistant gene variant or mutant	2340	1544	Salmonella enterica subsp. salamae	59202	141	1242245	Acinetobacter johnsonii XBB1	23131	1:131567:2:1224:1236:72274:468:469:40214:1242245
Workflow successful	f22e513d233bebda96de85cc0e9dfc0a86d54598	b74ee6dc-d993-46e8-a820-c5c55f47ed9e	fastq_runid_f22e513d233bebda96de85cc0e9dfc0a86d54598_5_0_2_3_4_5.fastq	barcode07	76.82	84.57	rRNA mutation model	Salmonella enterica serovar Typhimurium 16S rRNA mutation in the rrsD gene conferring resistance to spectinomycin	4	1538	99.352	https://card.mcmaster.ca/ontology/40114	aminoglycoside resistance gene. antibiotic resistant gene variant or mutant	2340	1544	Salmonella enterica subsp. salamae	59202	141	492670	Bacillus velezensis	19345	1:131567:2:1783272:1239:91061:1385:186817:1386:653685:1938374:492670
Workflow successful	f22e513d233bebda96de85cc0e9dfc0a86d54598	d9901b00-ad1c-42c5-9f22-55c8b17f2f4a	fastq_runid_f22e513d233bebda96de85cc0e9dfc0a86d54598_5_0_2_3_4_5.fastq	barcode07	82.23	87.68	rRNA mutation model	Salmonella enterica serovar Typhimurium 16S rRNA mutation in the rrsD gene conferring resistance to spectinomycin	3	1541	99.611	https://card.mcmaster.ca/ontology/40114	aminoglycoside resistance gene. antibiotic resistant gene variant or mutant	2340	1544	Salmonella enterica subsp. salamae	59202	141	108981	Acinetobacter schindleri	17183	1:131567:2:1224:1236:72274:468:469:108981
Workflow successful	f22e513d233bebda96de85cc0e9dfc0a86d54598	6e8cf3f3-00e4-42d0-97cd-3d817913bfcc	fastq_runid_f22e513d233bebda96de85cc0e9dfc0a86d54598_5_0_2_3_4_5.fastq	barcode07	82.01	87.8	rRNA mutation model	Salmonella enterica serovar Typhimurium 16S rRNA mutation in the rrsD gene conferring resistance to spectinomycin	3	1539	99.48200000000001	https://card.mcmaster.ca/ontology/40114	aminoglycoside resistance gene. antibiotic resistant gene variant or mutant	2340	1544	Salmonella enterica subsp. salamae	59202	141	1242245	Acinetobacter johnsonii XBB1	44351	1:131567:2:1224:1236:72274:468:469:40214:1242245
Workflow successful	f22e513d233bebda96de85cc0e9dfc0a86d54598	7836eefe-6cc6-4f9d-952e-9fce5d55fad4	fastq_runid_f22e513d233bebda96de85cc0e9dfc0a86d54598_15_0_2_3_4_5.fastq	barcode07	84.45	90.19	rRNA mutation model	Salmonella enterica serovar Typhimurium 16S rRNA mutation in the rrsD gene conferring resistance to spectinomycin	3	557	62.803999999999995	https://card.mcmaster.ca/ontology/40114	aminoglycoside resistance gene. antibiotic resistant gene variant or mutant	2340	1544	Salmonella enterica subsp. salamae	59202	141	1324350	Acinetobacter equi	2377	1:131567:2:1224:1236:72274:468:469:1324350
Workflow successful	f22e513d233bebda96de85cc0e9dfc0a86d54598	dcaeb065-aaf3-4523-86c1-82f5c88cb7d5	fastq_runid_f22e513d233bebda96de85cc0e9dfc0a86d54598_19_0_1_2_3_4_5.fastq	barcode07	77.26	87.92	rRNA mutation model	Salmonella enterica serovar Typhimurium 16S rRNA mutation in the rrsD gene conferring resistance to spectinomycin	3	1287	83.161	https://card.mcmaster.ca/ontology/40114	aminoglycoside resistance gene. antibiotic resistant gene variant or mutant	2340	1544	Salmonella enterica subsp. salamae	59202	141	1646498	Acinetobacter sp. TTH0-4	4298	1:131567:2:1224:1236:72274:468:469:1646498
Workflow successful	f22e513d233bebda96de85cc0e9dfc0a86d54598	601a9bc1-2e8b-4c8a-b664-fbce92fc6d38	fastq_runid_f22e513d233bebda96de85cc0e9dfc0a86d54598_4_0_1_2_3_4_5.fastq	barcode07	81.94	87.7	rRNA mutation model	Salmonella enterica serovar Typhimurium 16S rRNA mutation in the rrsD gene conferring resistance to spectinomycin	5	1541	99.48200000000001	https://card.mcmaster.ca/ontology/40114	aminoglycoside resistance gene. antibiotic resistant gene variant or mutant	2340	1544	Salmonella enterica subsp. salamae	59202	141	1407071	Acinetobacter sp. TGL-Y2	52591	1:131567:2:1224:1236:72274:468:469:1407071
Workflow successful	f22e513d233bebda96de85cc0e9dfc0a86d54598	322fbdc0-e97e-44ab-b137-13ead40413f1	fastq_runid_f22e513d233bebda96de85cc0e9dfc0a86d54598_4_0_1_2_3_4_5.fastq	barcode07	82.65	87.63	rRNA mutation model	Salmonella enterica serovar Typhimurium 16S rRNA mutation in the rrsD gene conferring resistance to spectinomycin	19	1541	98.575	https://card.mcmaster.ca/ontology/40114	aminoglycoside resistance gene. antibiotic resistant gene variant or mutant	2340	1544	Salmonella enterica subsp. salamae	59202	141	1242245	Acinetobacter johnsonii XBB1	40626	1:131567:2:1224:1236:72274:468:469:40214:1242245
Workflow successful	f22e513d233bebda96de85cc0e9dfc0a86d54598	c465f41d-94af-415c-895d-0f96f55098ee	fastq_runid_f22e513d233bebda96de85cc0e9dfc0a86d54598_4_0_1_2_3_4_5.fastq	barcode07	73.38	85.05	rRNA mutation model	Salmonella enterica serovar Typhimurium 16S rRNA mutation in the rrsD gene conferring resistance to spectinomycin	9	1269	81.60600000000001	https://card.mcmaster.ca/ontology/40114	aminoglycoside resistance gene. antibiotic resistant gene variant or mutant	2340	1544	Salmonella enterica subsp. salamae	59202	141	1407071	Acinetobacter sp. TGL-Y2	2337	1:131567:2:1224:1236:72274:468:469:1407071
Workflow successful	f22e513d233bebda96de85cc0e9dfc0a86d54598	ab415892-9198-44bf-a858-2652cf225650	fastq_runid_f22e513d233bebda96de85cc0e9dfc0a86d54598_3_0_4_5.fastq	barcode07	79.69	86.21	rRNA mutation model	Salmonella enterica serovar Typhimurium 16S rRNA mutation in the rrsD gene conferring resistance to spectinomycin	3	1505	97.28	https://card.mcmaster.ca/ontology/40114	aminoglycoside resistance gene. antibiotic resistant gene variant or mutant	2340	1544	Salmonella enterica subsp. salamae	59202	141	1242245	Acinetobacter johnsonii XBB1	6085	1:131567:2:1224:1236:72274:468:469:40214:1242245
Workflow successful	f22e513d233bebda96de85cc0e9dfc0a86d54598	83ebec6c-4d72-495f-be65-840458939ed6	fastq_runid_f22e513d233bebda96de85cc0e9dfc0a86d54598_0_0_2_3_4_5.fastq	barcode07	84.73	88.07	rRNA mutation model	Salmonella enterica serovar Typhimurium 16S rRNA mutation in the rrsD gene conferring resistance to spectinomycin	3	1541	99.611	https://card.mcmaster.ca/ontology/40114	aminoglycoside resistance gene. antibiotic resistant gene variant or mutant	2340	1544	Salmonella enterica subsp. salamae	59202	141	1407071	Acinetobacter sp. TGL-Y2	49353	1:131567:2:1224:1236:72274:468:469:1407071
Workflow successful	f22e513d233bebda96de85cc0e9dfc0a86d54598	2e4b09b4-ce6f-481c-8ce7-7c4206cd1d0d	fastq_runid_f22e513d233bebda96de85cc0e9dfc0a86d54598_11_0_3_4_5.fastq	barcode07	84.42	89.86	rRNA mutation model	Salmonella enterica serovar Typhimurium 16S rRNA mutation in the rrsD gene conferring resistance to spectinomycin	7	654	41.903999999999996	https://card.mcmaster.ca/ontology/40114	aminoglycoside resistance gene. antibiotic resistant gene variant or mutant	2340	1544	Salmonella enterica subsp. salamae	59202	141	1608473	Acinetobacter sp. NCu2D-2	23683	1:131567:2:1224:1236:72274:468:469:1608473
Workflow successful	f22e513d233bebda96de85cc0e9dfc0a86d54598	c9418531-6779-490e-98d4-cf2bbcceb7b3	fastq_runid_f22e513d233bebda96de85cc0e9dfc0a86d54598_12_0_3_4_5.fastq	barcode07	81.15	86.75	rRNA mutation model	Salmonella enterica serovar Typhimurium 16S rRNA mutation in the rrsD gene conferring resistance to spectinomycin	3	1541	99.611	https://card.mcmaster.ca/ontology/40114	aminoglycoside resistance gene. antibiotic resistant gene variant or mutant	2340	1544	Salmonella enterica subsp. salamae	59202	141	1608473	Acinetobacter sp. NCu2D-2	48373	1:131567:2:1224:1236:72274:468:469:1608473
Workflow successful	f22e513d233bebda96de85cc0e9dfc0a86d54598	f3a1882c-1c15-4192-a8fb-a215b19e718a	fastq_runid_f22e513d233bebda96de85cc0e9dfc0a86d54598_15_0_1_2_3_4_5.fastq	barcode07	81.84	88.05	rRNA mutation model	Salmonella enterica serovar Typhimurium 16S rRNA mutation in the rrsD gene conferring resistance to spectinomycin	3	1539	99.48200000000001	https://card.mcmaster.ca/ontology/40114	aminoglycoside resistance gene. antibiotic resistant gene variant or mutant	2340	1544	Salmonella enterica subsp. salamae	59202	141	595494	Tolumonas auensis DSM 9187	7521	1:131567:2:1224:1236:135624:84642:43947:43948:595494
Workflow successful	f22e513d233bebda96de85cc0e9dfc0a86d54598	fc4cf19b-4978-410c-98b8-14c6e583040f	fastq_runid_f22e513d233bebda96de85cc0e9dfc0a86d54598_15_0_1_2_3_4_5.fastq	barcode07	82.27	88.44	rRNA mutation model	Salmonella enterica serovar Typhimurium 16S rRNA mutation in the rrsD gene conferring resistance to spectinomycin	367	1541	76.036	https://card.mcmaster.ca/ontology/40114	aminoglycoside resistance gene. antibiotic resistant gene variant or mutant	2340	1544	Salmonella enterica subsp. salamae	59202	141	1242245	Acinetobacter johnsonii XBB1	37700	1:131567:2:1224:1236:72274:468:469:40214:1242245
Workflow successful	f22e513d233bebda96de85cc0e9dfc0a86d54598	b0374040-1156-4763-bfa8-116244fcaad0	fastq_runid_f22e513d233bebda96de85cc0e9dfc0a86d54598_15_0_1_2_3_4_5.fastq	barcode07	83.81	89.09	rRNA mutation model	Salmonella enterica serovar Typhimurium 16S rRNA mutation in the rrsD gene conferring resistance to spectinomycin	3	1541	99.611	https://card.mcmaster.ca/ontology/40114	aminoglycoside resistance gene. antibiotic resistant gene variant or mutant	2340	1544	Salmonella enterica subsp. salamae	59202	141	1407071	Acinetobacter sp. TGL-Y2	40993	1:131567:2:1224:1236:72274:468:469:1407071
Workflow successful	f22e513d233bebda96de85cc0e9dfc0a86d54598	85961909-478f-4474-9016-da30d80d63c7	fastq_runid_f22e513d233bebda96de85cc0e9dfc0a86d54598_1_0_2_3_4_5.fastq	barcode07	81.18	88.05	rRNA mutation model	Salmonella enterica serovar Typhimurium 16S rRNA mutation in the rrsD gene conferring resistance to spectinomycin	7	1302	83.87299999999999	https://card.mcmaster.ca/ontology/40114	aminoglycoside resistance gene. antibiotic resistant gene variant or mutant	2340	1544	Salmonella enterica subsp. salamae	59202	141	1324350	Acinetobacter equi	30697	1:131567:2:1224:1236:72274:468:469:1324350
Workflow successful	f22e513d233bebda96de85cc0e9dfc0a86d54598	0be95ebb-6bae-4d68-bd63-a07f9e963625	fastq_runid_f22e513d233bebda96de85cc0e9dfc0a86d54598_1_0_2_3_4_5.fastq	barcode07	74.7	82.81	rRNA mutation model	Salmonella enterica serovar Typhimurium 16S rRNA mutation in the rrsD gene conferring resistance to spectinomycin	4	1304	84.197	https://card.mcmaster.ca/ontology/40114	aminoglycoside resistance gene. antibiotic resistant gene variant or mutant	2340	1544	Salmonella enterica subsp. salamae	59202	141	357809	Lachnoclostridium phytofermentans ISDg	8068	1:131567:2:1783272:1239:186801:186802:186803:1506553:66219:357809
Workflow successful	f22e513d233bebda96de85cc0e9dfc0a86d54598	882ad8e0-91ae-4d41-a77e-9cac4256ec6e	fastq_runid_f22e513d233bebda96de85cc0e9dfc0a86d54598_1_0_2_3_4_5.fastq	barcode07	85.92	89.75	rRNA mutation model	Salmonella enterica serovar Typhimurium 16S rRNA mutation in the rrsD gene conferring resistance to spectinomycin	7	1154	74.288	https://card.mcmaster.ca/ontology/40114	aminoglycoside resistance gene. antibiotic resistant gene variant or mutant	2340	1544	Salmonella enterica subsp. salamae	59202	141	1242245	Acinetobacter johnsonii XBB1	65846	1:131567:2:1224:1236:72274:468:469:40214:1242245
Workflow successful	f22e513d233bebda96de85cc0e9dfc0a86d54598	0f7a2136-ea94-4cad-955d-d44c19ea12f8	fastq_runid_f22e513d233bebda96de85cc0e9dfc0a86d54598_14_0_4_5.fastq	barcode07	82.13	88.81	rRNA mutation model	Salmonella enterica serovar Typhimurium 16S rRNA mutation in the rrsD gene conferring resistance to spectinomycin	7	1044	67.163	https://card.mcmaster.ca/ontology/40114	aminoglycoside resistance gene. antibiotic resistant gene variant or mutant	2340	1544	Salmonella enterica subsp. salamae	59202	141	1324350	Acinetobacter equi	16644	1:131567:2:1224:1236:72274:468:469:1324350
Workflow successful	f22e513d233bebda96de85cc0e9dfc0a86d54598	f2d4d38e-0e51-4457-9870-cec0d8fbdce8	fastq_runid_f22e513d233bebda96de85cc0e9dfc0a86d54598_14_0_4_5.fastq	barcode07	83.02	88.39	rRNA mutation model	Salmonella enterica serovar Typhimurium 16S rRNA mutation in the rrsD gene conferring resistance to spectinomycin	3	1541	99.611	https://card.mcmaster.ca/ontology/40114	aminoglycoside resistance gene. antibiotic resistant gene variant or mutant	2340	1544	Salmonella enterica subsp. salamae	59202	141	1324350	Acinetobacter equi	27868	1:131567:2:1224:1236:72274:468:469:1324350
Workflow successful	f22e513d233bebda96de85cc0e9dfc0a86d54598	82ea9a37-8320-417a-8bb2-22533b5eccd5	fastq_runid_f22e513d233bebda96de85cc0e9dfc0a86d54598_14_0_4_5.fastq	barcode07	79.18	87.47	rRNA mutation model	Salmonella enterica serovar Typhimurium 16S rRNA mutation in the rrsD gene conferring resistance to spectinomycin	3	1541	99.611	https://card.mcmaster.ca/ontology/40114	aminoglycoside resistance gene. antibiotic resistant gene variant or mutant	2340	1544	Salmonella enterica subsp. salamae	59202	141	1608473	Acinetobacter sp. NCu2D-2	19693	1:131567:2:1224:1236:72274:468:469:1608473
Workflow successful	f22e513d233bebda96de85cc0e9dfc0a86d54598	00fe0b39-0eb7-4b0a-9a56-f674e1b63217	fastq_runid_f22e513d233bebda96de85cc0e9dfc0a86d54598_14_0_4_5.fastq	barcode07	82.34	88.1	rRNA mutation model	Salmonella enterica serovar Typhimurium 16S rRNA mutation in the rrsD gene conferring resistance to spectinomycin	3	1541	99.611	https://card.mcmaster.ca/ontology/40114	aminoglycoside resistance gene. antibiotic resistant gene variant or mutant	2340	1544	Salmonella enterica subsp. salamae	59202	141	1242245	Acinetobacter johnsonii XBB1	50286	1:131567:2:1224:1236:72274:468:469:40214:1242245
Workflow successful	f22e513d233bebda96de85cc0e9dfc0a86d54598	811b653a-8816-4774-8e5d-87a1147d375e	fastq_runid_f22e513d233bebda96de85cc0e9dfc0a86d54598_14_0_4_5.fastq	barcode07	77.19	86.28	rRNA mutation model	Salmonella enterica serovar Typhimurium 16S rRNA mutation in the rrsD gene conferring resistance to spectinomycin	3	1537	99.352	https://card.mcmaster.ca/ontology/40114	aminoglycoside resistance gene. antibiotic resistant gene variant or mutant	2340	1544	Salmonella enterica subsp. salamae	59202	141	1324350	Acinetobacter equi	7990	1:131567:2:1224:1236:72274:468:469:1324350
Workflow successful	f22e513d233bebda96de85cc0e9dfc0a86d54598	104f405b-5d84-461b-9bfa-67f6b1111487	fastq_runid_f22e513d233bebda96de85cc0e9dfc0a86d54598_5_0_1_2_3_4_5.fastq	barcode07	77.63	86.92	rRNA mutation model	Salmonella enterica serovar Typhimurium 16S rRNA mutation in the rrsD gene conferring resistance to spectinomycin	31	1305	82.51299999999999	https://card.mcmaster.ca/ontology/40114	aminoglycoside resistance gene. antibiotic resistant gene variant or mutant	2340	1544	Salmonella enterica subsp. salamae	59202	141	1608473	Acinetobacter sp. NCu2D-2	9908	1:131567:2:1224:1236:72274:468:469:1608473
Workflow successful	f22e513d233bebda96de85cc0e9dfc0a86d54598	ddc2cfed-b4c4-47d6-9666-417c264bc266	fastq_runid_f22e513d233bebda96de85cc0e9dfc0a86d54598_10_0_3_4_5.fastq	barcode07	85.22	89.76	rRNA mutation model	Salmonella enterica serovar Typhimurium 16S rRNA mutation in the rrsD gene conferring resistance to spectinomycin	3	737	47.538999999999994	https://card.mcmaster.ca/ontology/40114	aminoglycoside resistance gene. antibiotic resistant gene variant or mutant	2340	1544	Salmonella enterica subsp. salamae	59202	141	1324350	Acinetobacter equi	10682	1:131567:2:1224:1236:72274:468:469:1324350
Workflow successful	f22e513d233bebda96de85cc0e9dfc0a86d54598	5172ef00-9c1b-4a4c-94dd-57caa8f50959	fastq_runid_f22e513d233bebda96de85cc0e9dfc0a86d54598_10_0_3_4_5.fastq	barcode07	82.16	87.65	rRNA mutation model	Salmonella enterica serovar Typhimurium 16S rRNA mutation in the rrsD gene conferring resistance to spectinomycin	3	1538	99.417	https://card.mcmaster.ca/ontology/40114	aminoglycoside resistance gene. antibiotic resistant gene variant or mutant	2340	1544	Salmonella enterica subsp. salamae	59202	141	1407071	Acinetobacter sp. TGL-Y2	19813	1:131567:2:1224:1236:72274:468:469:1407071
Workflow successful	f22e513d233bebda96de85cc0e9dfc0a86d54598	cfba909c-c23d-4a5f-9be3-83e1d7c7d270	fastq_runid_f22e513d233bebda96de85cc0e9dfc0a86d54598_10_0_3_4_5.fastq	barcode07	83.16	88.05	rRNA mutation model	Salmonella enterica serovar Typhimurium 16S rRNA mutation in the rrsD gene conferring resistance to spectinomycin	3	1541	99.611	https://card.mcmaster.ca/ontology/40114	aminoglycoside resistance gene. antibiotic resistant gene variant or mutant	2340	1544	Salmonella enterica subsp. salamae	59202	141	1242245	Acinetobacter johnsonii XBB1	99540	1:131567:2:1224:1236:72274:468:469:40214:1242245
Workflow successful	f22e513d233bebda96de85cc0e9dfc0a86d54598	104a5db9-5417-4c4b-adf2-a8475e042890	fastq_runid_f22e513d233bebda96de85cc0e9dfc0a86d54598_10_0_3_4_5.fastq	barcode07	84.88	90.43	rRNA mutation model	Salmonella enterica serovar Typhimurium 16S rRNA mutation in the rrsD gene conferring resistance to spectinomycin	2	883	57.06	https://card.mcmaster.ca/ontology/40114	aminoglycoside resistance gene. antibiotic resistant gene variant or mutant	2340	1544	Salmonella enterica subsp. salamae	59202	141	470	Acinetobacter baumannii	6241	1:131567:2:1224:1236:72274:468:469:909768:470
Workflow successful	f22e513d233bebda96de85cc0e9dfc0a86d54598	ceb35da7-2147-4873-9e94-bd2d7518207f	fastq_runid_f22e513d233bebda96de85cc0e9dfc0a86d54598_18_0_3_4_5.fastq	barcode07	80.48	87.49	rRNA mutation model	Salmonella enterica serovar Typhimurium 16S rRNA mutation in the rrsD gene conferring resistance to spectinomycin	102	1541	93.199	https://card.mcmaster.ca/ontology/40114	aminoglycoside resistance gene. antibiotic resistant gene variant or mutant	2340	1544	Salmonella enterica subsp. salamae	59202	141	1242245	Acinetobacter johnsonii XBB1	45348	1:131567:2:1224:1236:72274:468:469:40214:1242245
Workflow successful	f22e513d233bebda96de85cc0e9dfc0a86d54598	597d11d1-1d07-46a5-9a0e-1d57e14638f6	fastq_runid_f22e513d233bebda96de85cc0e9dfc0a86d54598_18_0_3_4_5.fastq	barcode07	81.62	87.89	rRNA mutation model	Salmonella enterica serovar Typhimurium 16S rRNA mutation in the rrsD gene conferring resistance to spectinomycin	3	1541	99.611	https://card.mcmaster.ca/ontology/40114	aminoglycoside resistance gene. antibiotic resistant gene variant or mutant	2340	1544	Salmonella enterica subsp. salamae	59202	141	1407071	Acinetobacter sp. TGL-Y2	21218	1:131567:2:1224:1236:72274:468:469:1407071
Workflow successful	f22e513d233bebda96de85cc0e9dfc0a86d54598	06f48934-893f-4465-998b-392a2d0ae9e3	fastq_runid_f22e513d233bebda96de85cc0e9dfc0a86d54598_9_0_3_4_5.fastq	barcode07	77.61	86.16	rRNA mutation model	Salmonella enterica serovar Typhimurium 16S rRNA mutation in the rrsD gene conferring resistance to spectinomycin	5	1541	99.48200000000001	https://card.mcmaster.ca/ontology/40114	aminoglycoside resistance gene. antibiotic resistant gene variant or mutant	2340	1544	Salmonella enterica subsp. salamae	59202	141	1608473	Acinetobacter sp. NCu2D-2	18108	1:131567:2:1224:1236:72274:468:469:1608473
Workflow successful	f22e513d233bebda96de85cc0e9dfc0a86d54598	60bb655c-e57c-4172-86fc-764938688384	fastq_runid_f22e513d233bebda96de85cc0e9dfc0a86d54598_19_0_3_4_5.fastq	barcode07	73.78	85.78	rRNA mutation model	Salmonella enterica serovar Typhimurium 16S rRNA mutation in the rrsD gene conferring resistance to spectinomycin	3	1541	99.611	https://card.mcmaster.ca/ontology/40114	aminoglycoside resistance gene. antibiotic resistant gene variant or mutant	2340	1544	Salmonella enterica subsp. salamae	59202	141	1324350	Acinetobacter equi	6391	1:131567:2:1224:1236:72274:468:469:1324350
Workflow successful	f22e513d233bebda96de85cc0e9dfc0a86d54598	12b97234-12f6-4c12-bb3b-a060e5c6614c	fastq_runid_f22e513d233bebda96de85cc0e9dfc0a86d54598_19_0_3_4_5.fastq	barcode07	81.49	88.19	rRNA mutation model	Salmonella enterica serovar Typhimurium 16S rRNA mutation in the rrsD gene conferring resistance to spectinomycin	3	1541	99.611	https://card.mcmaster.ca/ontology/40114	aminoglycoside resistance gene. antibiotic resistant gene variant or mutant	2340	1544	Salmonella enterica subsp. salamae	59202	141	1242245	Acinetobacter johnsonii XBB1	36209	1:131567:2:1224:1236:72274:468:469:40214:1242245
Workflow successful	f22e513d233bebda96de85cc0e9dfc0a86d54598	9e29fc2a-2638-49c1-ad4f-b9b83d770aec	fastq_runid_f22e513d233bebda96de85cc0e9dfc0a86d54598_19_0_3_4_5.fastq	barcode07	79.99	87.77	rRNA mutation model	Salmonella enterica serovar Typhimurium 16S rRNA mutation in the rrsD gene conferring resistance to spectinomycin	3	1541	99.611	https://card.mcmaster.ca/ontology/40114	aminoglycoside resistance gene. antibiotic resistant gene variant or mutant	2340	1544	Salmonella enterica subsp. salamae	59202	141	1242245	Acinetobacter johnsonii XBB1	31136	1:131567:2:1224:1236:72274:468:469:40214:1242245
Workflow successful	f22e513d233bebda96de85cc0e9dfc0a86d54598	addd6589-f195-43ea-a39d-816581615cdb	fastq_runid_f22e513d233bebda96de85cc0e9dfc0a86d54598_5_0_4_5.fastq	barcode07	85.94	90.03	rRNA mutation model	Salmonella enterica serovar Typhimurium 16S rRNA mutation in the rrsD gene conferring resistance to spectinomycin	3	929	59.974	https://card.mcmaster.ca/ontology/40114	aminoglycoside resistance gene. antibiotic resistant gene variant or mutant	2340	1544	Salmonella enterica subsp. salamae	59202	141	1242245	Acinetobacter johnsonii XBB1	23652	1:131567:2:1224:1236:72274:468:469:40214:1242245
Workflow successful	f22e513d233bebda96de85cc0e9dfc0a86d54598	8b21a74e-af8a-4af9-a7d7-4bd5d0e36df1	fastq_runid_f22e513d233bebda96de85cc0e9dfc0a86d54598_3_0_1_2_3_4_5.fastq	barcode07	80.28	87.47	rRNA mutation model	Salmonella enterica serovar Typhimurium 16S rRNA mutation in the rrsD gene conferring resistance to spectinomycin	10	1541	99.15799999999999	https://card.mcmaster.ca/ontology/40114	aminoglycoside resistance gene. antibiotic resistant gene variant or mutant	2340	1544	Salmonella enterica subsp. salamae	59202	141	1242245	Acinetobacter johnsonii XBB1	28863	1:131567:2:1224:1236:72274:468:469:40214:1242245
Workflow successful	f22e513d233bebda96de85cc0e9dfc0a86d54598	7934ffba-c9c7-4de9-a918-fea12d6a9e0a	fastq_runid_f22e513d233bebda96de85cc0e9dfc0a86d54598_3_0_1_2_3_4_5.fastq	barcode07	79.67	87.02	rRNA mutation model	Salmonella enterica serovar Typhimurium 16S rRNA mutation in the rrsD gene conferring resistance to spectinomycin	237	1539	84.32600000000001	https://card.mcmaster.ca/ontology/40114	aminoglycoside resistance gene. antibiotic resistant gene variant or mutant	2340	1544	Salmonella enterica subsp. salamae	59202	141	1242245	Acinetobacter johnsonii XBB1	8083	1:131567:2:1224:1236:72274:468:469:40214:1242245
Workflow successful	f22e513d233bebda96de85cc0e9dfc0a86d54598	0ee31077-7292-4d89-a27c-ee843929ccf0	fastq_runid_f22e513d233bebda96de85cc0e9dfc0a86d54598_3_0_1_2_3_4_5.fastq	barcode07	81.37	87.53	rRNA mutation model	Salmonella enterica serovar Typhimurium 16S rRNA mutation in the rrsD gene conferring resistance to spectinomycin	3	1541	99.611	https://card.mcmaster.ca/ontology/40114	aminoglycoside resistance gene. antibiotic resistant gene variant or mutant	2340	1544	Salmonella enterica subsp. salamae	59202	141	1608473	Acinetobacter sp. NCu2D-2	27717	1:131567:2:1224:1236:72274:468:469:1608473
Workflow successful	f22e513d233bebda96de85cc0e9dfc0a86d54598	f5f03e46-7ef5-430b-b5eb-e73aade6162f	fastq_runid_f22e513d233bebda96de85cc0e9dfc0a86d54598_3_0_1_2_3_4_5.fastq	barcode07	82.9	88.35	rRNA mutation model	Salmonella enterica serovar Typhimurium 16S rRNA mutation in the rrsD gene conferring resistance to spectinomycin	3	1541	99.611	https://card.mcmaster.ca/ontology/40114	aminoglycoside resistance gene. antibiotic resistant gene variant or mutant	2340	1544	Salmonella enterica subsp. salamae	59202	141	108981	Acinetobacter schindleri	32689	1:131567:2:1224:1236:72274:468:469:108981
Workflow successful	f22e513d233bebda96de85cc0e9dfc0a86d54598	8583f303-309f-4886-8c20-86c05d107a3c	fastq_runid_f22e513d233bebda96de85cc0e9dfc0a86d54598_13_0_2_3_4_5.fastq	barcode07	83.97	88.48	rRNA mutation model	Salmonella enterica serovar Typhimurium 16S rRNA mutation in the rrsD gene conferring resistance to spectinomycin	10	1440	92.617	https://card.mcmaster.ca/ontology/40114	aminoglycoside resistance gene. antibiotic resistant gene variant or mutant	2340	1544	Salmonella enterica subsp. salamae	59202	141	1608473	Acinetobacter sp. NCu2D-2	29660	1:131567:2:1224:1236:72274:468:469:1608473
Workflow successful	f22e513d233bebda96de85cc0e9dfc0a86d54598	13422e44-9803-4d75-b291-b77dbff76515	fastq_runid_f22e513d233bebda96de85cc0e9dfc0a86d54598_14_0_3_4_5.fastq	barcode07	83.14	88.29	rRNA mutation model	Salmonella enterica serovar Typhimurium 16S rRNA mutation in the rrsD gene conferring resistance to spectinomycin	3	1541	99.611	https://card.mcmaster.ca/ontology/40114	aminoglycoside resistance gene. antibiotic resistant gene variant or mutant	2340	1544	Salmonella enterica subsp. salamae	59202	141	1324350	Acinetobacter equi	43052	1:131567:2:1224:1236:72274:468:469:1324350
Workflow successful	f22e513d233bebda96de85cc0e9dfc0a86d54598	c8b68734-539e-4b9c-ab8d-827e19795408	fastq_runid_f22e513d233bebda96de85cc0e9dfc0a86d54598_14_0_3_4_5.fastq	barcode07	78.82	86.72	rRNA mutation model	Salmonella enterica serovar Typhimurium 16S rRNA mutation in the rrsD gene conferring resistance to spectinomycin	25	1541	98.18700000000001	https://card.mcmaster.ca/ontology/40114	aminoglycoside resistance gene. antibiotic resistant gene variant or mutant	2340	1544	Salmonella enterica subsp. salamae	59202	141	1242245	Acinetobacter johnsonii XBB1	24567	1:131567:2:1224:1236:72274:468:469:40214:1242245
Workflow successful	f22e513d233bebda96de85cc0e9dfc0a86d54598	dfa1097b-ddac-4c7b-9669-d0548252aec4	fastq_runid_f22e513d233bebda96de85cc0e9dfc0a86d54598_14_0_3_4_5.fastq	barcode07	69.45	81.73	rRNA mutation model	Salmonella enterica serovar Typhimurium 16S rRNA mutation in the rrsD gene conferring resistance to spectinomycin	977	1538	36.334	https://card.mcmaster.ca/ontology/40114	aminoglycoside resistance gene. antibiotic resistant gene variant or mutant	2340	1544	Salmonella enterica subsp. salamae	59202	141	308865	Elizabethkingia	2704	1:131567:2:1783270:68336:976:117743:200644:49546:308865
Workflow successful	f22e513d233bebda96de85cc0e9dfc0a86d54598	746d827b-ca0f-4614-a521-db3cf61ef9df	fastq_runid_f22e513d233bebda96de85cc0e9dfc0a86d54598_14_0_1_2_3_4_5.fastq	barcode07	81.69	88.88	rRNA mutation model	Salmonella enterica serovar Typhimurium 16S rRNA mutation in the rrsD gene conferring resistance to spectinomycin	21	1295	82.51299999999999	https://card.mcmaster.ca/ontology/40114	aminoglycoside resistance gene. antibiotic resistant gene variant or mutant	2340	1544	Salmonella enterica subsp. salamae	59202	141	1407071	Acinetobacter sp. TGL-Y2	13477	1:131567:2:1224:1236:72274:468:469:1407071
Workflow successful	f22e513d233bebda96de85cc0e9dfc0a86d54598	2b23f472-4b81-493b-9595-da46afed7bd9	fastq_runid_f22e513d233bebda96de85cc0e9dfc0a86d54598_3_0_2_3_4_5.fastq	barcode07	84.68	88.7	rRNA mutation model	Salmonella enterica serovar Typhimurium 16S rRNA mutation in the rrsD gene conferring resistance to spectinomycin	3	1541	99.611	https://card.mcmaster.ca/ontology/40114	aminoglycoside resistance gene. antibiotic resistant gene variant or mutant	2340	1544	Salmonella enterica subsp. salamae	59202	141	1407071	Acinetobacter sp. TGL-Y2	67502	1:131567:2:1224:1236:72274:468:469:1407071
Workflow successful	f22e513d233bebda96de85cc0e9dfc0a86d54598	7e581918-23b0-4515-bd81-243ef307f7bc	fastq_runid_f22e513d233bebda96de85cc0e9dfc0a86d54598_3_0_2_3_4_5.fastq	barcode07	81.29	87.75	rRNA mutation model	Salmonella enterica serovar Typhimurium 16S rRNA mutation in the rrsD gene conferring resistance to spectinomycin	6	1536	99.09299999999999	https://card.mcmaster.ca/ontology/40114	aminoglycoside resistance gene. antibiotic resistant gene variant or mutant	2340	1544	Salmonella enterica subsp. salamae	59202	141	1608473	Acinetobacter sp. NCu2D-2	38819	1:131567:2:1224:1236:72274:468:469:1608473
Workflow successful	f22e513d233bebda96de85cc0e9dfc0a86d54598	2390afe4-1afa-4f77-baa3-2f0c53b5818f	fastq_runid_f22e513d233bebda96de85cc0e9dfc0a86d54598_14_0_2_3_4_5.fastq	barcode07	77.54	87.84	rRNA mutation model	Salmonella enterica serovar Typhimurium 16S rRNA mutation in the rrsD gene conferring resistance to spectinomycin	6	1541	99.417	https://card.mcmaster.ca/ontology/40114	aminoglycoside resistance gene. antibiotic resistant gene variant or mutant	2340	1544	Salmonella enterica subsp. salamae	59202	141	1324350	Acinetobacter equi	10356	1:131567:2:1224:1236:72274:468:469:1324350
Workflow successful	f22e513d233bebda96de85cc0e9dfc0a86d54598	f1d9364e-1379-4fc4-b977-b11bbebbaf22	fastq_runid_f22e513d233bebda96de85cc0e9dfc0a86d54598_14_0_2_3_4_5.fastq	barcode07	82.88	86.64	rRNA mutation model	Salmonella enterica serovar Typhimurium 16S rRNA mutation in the rrsD gene conferring resistance to spectinomycin	3	1541	99.611	https://card.mcmaster.ca/ontology/40114	aminoglycoside resistance gene. antibiotic resistant gene variant or mutant	2340	1544	Salmonella enterica subsp. salamae	59202	141	1242245	Acinetobacter johnsonii XBB1	63017	1:131567:2:1224:1236:72274:468:469:40214:1242245
Workflow successful	f22e513d233bebda96de85cc0e9dfc0a86d54598	f3bf08c9-7583-470e-bb41-b7f52d09c8d9	fastq_runid_f22e513d233bebda96de85cc0e9dfc0a86d54598_1_0_3_4_5.fastq	barcode07	80.59	87.25	rRNA mutation model	Salmonella enterica serovar Typhimurium 16S rRNA mutation in the rrsD gene conferring resistance to spectinomycin	3	1541	99.611	https://card.mcmaster.ca/ontology/40114	aminoglycoside resistance gene. antibiotic resistant gene variant or mutant	2340	1544	Salmonella enterica subsp. salamae	59202	141	1242245	Acinetobacter johnsonii XBB1	26481	1:131567:2:1224:1236:72274:468:469:40214:1242245
Workflow successful	f22e513d233bebda96de85cc0e9dfc0a86d54598	4e0040da-8999-468d-9e12-1f980a2e54fd	fastq_runid_f22e513d233bebda96de85cc0e9dfc0a86d54598_1_0_3_4_5.fastq	barcode07	77.85	86.13	rRNA mutation model	Salmonella enterica serovar Typhimurium 16S rRNA mutation in the rrsD gene conferring resistance to spectinomycin	3	1534	99.15799999999999	https://card.mcmaster.ca/ontology/40114	aminoglycoside resistance gene. antibiotic resistant gene variant or mutant	2340	1544	Salmonella enterica subsp. salamae	59202	141	1608473	Acinetobacter sp. NCu2D-2	10378	1:131567:2:1224:1236:72274:468:469:1608473
Workflow successful	f22e513d233bebda96de85cc0e9dfc0a86d54598	09f010dc-b33d-47cb-865f-f65f0bd92c9f	fastq_runid_f22e513d233bebda96de85cc0e9dfc0a86d54598_5_0_3_4_5.fastq	barcode07	83.46	88.11	rRNA mutation model	Salmonella enterica serovar Typhimurium 16S rRNA mutation in the rrsD gene conferring resistance to spectinomycin	7	1541	99.352	https://card.mcmaster.ca/ontology/40114	aminoglycoside resistance gene. antibiotic resistant gene variant or mutant	2340	1544	Salmonella enterica subsp. salamae	59202	141	1608473	Acinetobacter sp. NCu2D-2	26326	1:131567:2:1224:1236:72274:468:469:1608473
Workflow successful	f22e513d233bebda96de85cc0e9dfc0a86d54598	4ff83b8c-9a04-4291-9c5e-9b329341711a	fastq_runid_f22e513d233bebda96de85cc0e9dfc0a86d54598_0_0_4_5.fastq	barcode07	85.94	90.08	rRNA mutation model	Salmonella enterica serovar Typhimurium 16S rRNA mutation in the rrsD gene conferring resistance to spectinomycin	3	686	44.236000000000004	https://card.mcmaster.ca/ontology/40114	aminoglycoside resistance gene. antibiotic resistant gene variant or mutant	2340	1544	Salmonella enterica subsp. salamae	59202	141	1324350	Acinetobacter equi	34951	1:131567:2:1224:1236:72274:468:469:1324350
Workflow successful	f22e513d233bebda96de85cc0e9dfc0a86d54598	b07f1f23-fdfc-4f89-b088-0d8d04e613c6	fastq_runid_f22e513d233bebda96de85cc0e9dfc0a86d54598_0_0_4_5.fastq	barcode07	76.64	84.95	rRNA mutation model	Salmonella enterica serovar Typhimurium 16S rRNA mutation in the rrsD gene conferring resistance to spectinomycin	4	1303	84.132	https://card.mcmaster.ca/ontology/40114	aminoglycoside resistance gene. antibiotic resistant gene variant or mutant	2340	1544	Salmonella enterica subsp. salamae	59202	141	241244	Rummeliibacillus stabekisii	24438	1:131567:2:1783272:1239:91061:1385:186818:648802:241244
Workflow successful	f22e513d233bebda96de85cc0e9dfc0a86d54598	9b53b832-4095-4cd4-b586-9253bc2ecaaf	fastq_runid_f22e513d233bebda96de85cc0e9dfc0a86d54598_0_0_4_5.fastq	barcode07	80.27	86.23	rRNA mutation model	Salmonella enterica serovar Typhimurium 16S rRNA mutation in the rrsD gene conferring resistance to spectinomycin	6	1442	93.005	https://card.mcmaster.ca/ontology/40114	aminoglycoside resistance gene. antibiotic resistant gene variant or mutant	2340	1544	Salmonella enterica subsp. salamae	59202	141	1407071	Acinetobacter sp. TGL-Y2	27920	1:131567:2:1224:1236:72274:468:469:1407071
Workflow successful	f22e513d233bebda96de85cc0e9dfc0a86d54598	dd029971-e483-4187-801e-58ef90b6d17f	fastq_runid_f22e513d233bebda96de85cc0e9dfc0a86d54598_9_0_4_5.fastq	barcode07	84.53	88.49	rRNA mutation model	Salmonella enterica serovar Typhimurium 16S rRNA mutation in the rrsD gene conferring resistance to spectinomycin	3	1541	99.611	https://card.mcmaster.ca/ontology/40114	aminoglycoside resistance gene. antibiotic resistant gene variant or mutant	2340	1544	Salmonella enterica subsp. salamae	59202	141	1242245	Acinetobacter johnsonii XBB1	19967	1:131567:2:1224:1236:72274:468:469:40214:1242245
Workflow successful	f22e513d233bebda96de85cc0e9dfc0a86d54598	bd11e7da-a0ac-4aa7-9777-6e4dd1099ac8	fastq_runid_f22e513d233bebda96de85cc0e9dfc0a86d54598_9_0_4_5.fastq	barcode07	82.34	87.73	rRNA mutation model	Salmonella enterica serovar Typhimurium 16S rRNA mutation in the rrsD gene conferring resistance to spectinomycin	3	1541	99.611	https://card.mcmaster.ca/ontology/40114	aminoglycoside resistance gene. antibiotic resistant gene variant or mutant	2340	1544	Salmonella enterica subsp. salamae	59202	141	1324350	Acinetobacter equi	25677	1:131567:2:1224:1236:72274:468:469:1324350
Workflow successful	f22e513d233bebda96de85cc0e9dfc0a86d54598	98650831-95d3-4820-8809-5b24ad45f900	fastq_runid_f22e513d233bebda96de85cc0e9dfc0a86d54598_9_0_4_5.fastq	barcode07	72.55	78.36	rRNA mutation model	Salmonella enterica serovar Typhimurium 16S rRNA mutation in the rrsD gene conferring resistance to spectinomycin	125	1303	76.295	https://card.mcmaster.ca/ontology/40114	aminoglycoside resistance gene. antibiotic resistant gene variant or mutant	2340	1544	Salmonella enterica subsp. salamae	59202	141	246787	Bacteroides cellulosilyticus	10885	1:131567:2:1783270:68336:976:200643:171549:815:816:246787
Workflow successful	f22e513d233bebda96de85cc0e9dfc0a86d54598	f2a38721-74a9-4a90-9e5d-b661fb69b94a	fastq_runid_f22e513d233bebda96de85cc0e9dfc0a86d54598_13_0_4_5.fastq	barcode07	66.92	76.81	protein homolog model	smeE	24	1393	48.196999999999996	https://card.mcmaster.ca/ontology/39490	efflux pump conferring antibiotic resistance	283	3124	Stenotrophomonas maltophilia	40324	32	1662456	Acidovorax carolinensis	576	1:131567:2:1224:28216:80840:80864:12916:553814
Workflow successful	f22e513d233bebda96de85cc0e9dfc0a86d54598	8bd2760b-bb67-4e3f-8452-940503266938	fastq_runid_f22e513d233bebda96de85cc0e9dfc0a86d54598_17_0_1_2_3_4_5.fastq	barcode07	75.07	79.5	protein homolog model	smeE	1035	1365	10.562999999999999	https://card.mcmaster.ca/ontology/39490	efflux pump conferring antibiotic resistance	283	3124	Stenotrophomonas maltophilia	40324	32	80865	Delftia	361	1:131567:2:1224:28216:80840:80864:80865
Workflow successful	f22e513d233bebda96de85cc0e9dfc0a86d54598	0d1d5ae2-25e4-4ee5-bea8-3d9206d6372b	fastq_runid_f22e513d233bebda96de85cc0e9dfc0a86d54598_18_0_1_2_3_4_5.fastq	barcode07	69.38	77.33	protein variant model	Staphylococcus aureus rpoC conferring resistance to daptomycin	924	3299	65.517	https://card.mcmaster.ca/ontology/39875	lipopeptide antibiotic resistance gene. antibiotic resistant gene variant or mutant	2196	3625	Staphylococcus aureus subsp. aureus MRSA252	282458	5	1294	Staphylococcus muscae	1089	1:131567:2:1783272:1239:91061:1385:90964:1279:1294
Workflow successful	f22e513d233bebda96de85cc0e9dfc0a86d54598	10a35d96-8b04-4c78-8b57-7725018fe7fa	fastq_runid_f22e513d233bebda96de85cc0e9dfc0a86d54598_4_0_4_5.fastq	barcode07	74.51	77.9	protein variant model	Staphylococcus aureus rpoC conferring resistance to daptomycin	924	1373	12.386	https://card.mcmaster.ca/ontology/39875	lipopeptide antibiotic resistance gene. antibiotic resistant gene variant or mutant	2196	3625	Staphylococcus aureus subsp. aureus MRSA252	282458	5	1386	Bacillus	400	1:131567:2:1783272:1239:91061:1385:186817:1386
Workflow successful	f22e513d233bebda96de85cc0e9dfc0a86d54598	7931f25a-ea12-463f-8145-748b0cd03293	fastq_runid_f22e513d233bebda96de85cc0e9dfc0a86d54598_9_0_3_4_5.fastq	barcode07	79.86	84.56	protein variant model	Staphylococcus aureus rpoC conferring resistance to daptomycin	2310	2450	41.176	https://card.mcmaster.ca/ontology/39875	lipopeptide antibiotic resistance gene. antibiotic resistant gene variant or mutant	2196	3625	Staphylococcus aureus subsp. aureus MRSA252	282458	5	687	Vibrio gazogenes	289	1:131567:2:1224:1236:135623:641:662:687
Workflow successful	f22e513d233bebda96de85cc0e9dfc0a86d54598	04b952c9-2d23-46d9-ad83-7181c35e04f3	fastq_runid_f22e513d233bebda96de85cc0e9dfc0a86d54598_7_0_4_5.fastq	barcode07	74.11	81.25	protein variant model	Staphylococcus aureus rpoC conferring resistance to daptomycin	975	1373	10.979000000000001	https://card.mcmaster.ca/ontology/39875	lipopeptide antibiotic resistance gene. antibiotic resistant gene variant or mutant	2196	3625	Staphylococcus aureus subsp. aureus MRSA252	282458	5	1286	Staphylococcus simulans	1024	1:131567:2:1783272:1239:91061:1385:90964:1279:1286
Workflow successful	f22e513d233bebda96de85cc0e9dfc0a86d54598	5a560c20-ea26-4add-b19b-81f5f6faa247	fastq_runid_f22e513d233bebda96de85cc0e9dfc0a86d54598_0_0_4_5.fastq	barcode07	65.04	77.65	protein variant model	Staphylococcus aureus rpoC conferring resistance to daptomycin	2736	3470	20.248	https://card.mcmaster.ca/ontology/39875	lipopeptide antibiotic resistance gene. antibiotic resistant gene variant or mutant	2196	3625	Staphylococcus aureus subsp. aureus MRSA252	282458	5	33033	Parvimonas micra	676	1:131567:2:1783272:1239:1737404:1737405:1570339:543311:33033
Workflow successful	f22e513d233bebda96de85cc0e9dfc0a86d54598	e24b5ce4-fc5a-4ede-b216-e775d977b490	fastq_runid_f22e513d233bebda96de85cc0e9dfc0a86d54598_7_0_2_3_4_5.fastq	barcode07	92.11	100.0	protein homolog model	sul2	746	816	8.568	https://card.mcmaster.ca/ontology/36551	sulfonamide resistance gene. antibiotic target replacement protein	175	817	Vibrio cholerae	666	537	405416	Acinetobacter baumannii ACICU	49338	1:131567:2:1224:1236:72274:468:469:909768:470:405416
Workflow successful	f22e513d233bebda96de85cc0e9dfc0a86d54598	1a1c2deb-d941-45a4-98b5-a6332ab2911a	fastq_runid_f22e513d233bebda96de85cc0e9dfc0a86d54598_18_0_2_3_4_5.fastq	barcode07	95.17	98.38	protein homolog model	sul2	0	816	99.87799999999999	https://card.mcmaster.ca/ontology/36551	sulfonamide resistance gene. antibiotic target replacement protein	175	817	Vibrio cholerae	666	537	1242245	Acinetobacter johnsonii XBB1	87671	1:131567:2:1224:1236:72274:468:469:40214:1242245
Workflow successful	f22e513d233bebda96de85cc0e9dfc0a86d54598	a7283c7b-456e-4eb7-823b-50ddfc65a02d	fastq_runid_f22e513d233bebda96de85cc0e9dfc0a86d54598_8_0_4_5.fastq	barcode07	95.77	98.55	protein homolog model	sul2	604	817	26.070999999999998	https://card.mcmaster.ca/ontology/36551	sulfonamide resistance gene. antibiotic target replacement protein	175	817	Vibrio cholerae	666	537	405416	Acinetobacter baumannii ACICU	33304	1:131567:2:1224:1236:72274:468:469:909768:470:405416
Workflow successful	f22e513d233bebda96de85cc0e9dfc0a86d54598	8002d2bc-699d-4975-a4ba-b7f872f5795f	fastq_runid_f22e513d233bebda96de85cc0e9dfc0a86d54598_19_0_2_3_4_5.fastq	barcode07	90.55	96.81	protein homolog model	sul2	0	591	72.33800000000001	https://card.mcmaster.ca/ontology/36551	sulfonamide resistance gene. antibiotic target replacement protein	175	817	Vibrio cholerae	666	537	543	Enterobacteriaceae	9893	1:131567:2:1224:1236:91347:543
Workflow successful	f22e513d233bebda96de85cc0e9dfc0a86d54598	aff17635-1596-4d78-95e8-8b1fcccdd235	fastq_runid_f22e513d233bebda96de85cc0e9dfc0a86d54598_19_0_1_2_3_4_5.fastq	barcode07	90.78	95.86	protein homolog model	sul2	248	817	69.645	https://card.mcmaster.ca/ontology/36551	sulfonamide resistance gene. antibiotic target replacement protein	175	817	Vibrio cholerae	666	537	1224	Proteobacteria	12668	1:131567:2:1224
Workflow successful	f22e513d233bebda96de85cc0e9dfc0a86d54598	3d40cab0-e3d6-4a1e-8053-2aea20796e03	fastq_runid_f22e513d233bebda96de85cc0e9dfc0a86d54598_6_0_3_4_5.fastq	barcode07	93.74	97.91	protein homolog model	sul2	83	817	89.84100000000001	https://card.mcmaster.ca/ontology/36551	sulfonamide resistance gene. antibiotic target replacement protein	175	817	Vibrio cholerae	666	537	1242245	Acinetobacter johnsonii XBB1	40359	1:131567:2:1224:1236:72274:468:469:40214:1242245
Workflow successful	f22e513d233bebda96de85cc0e9dfc0a86d54598	6f6c40e3-5a3b-4421-901c-5859234a8576	fastq_runid_f22e513d233bebda96de85cc0e9dfc0a86d54598_14_0_4_5.fastq	barcode07	93.97	97.38	protein homolog model	sul2	0	817	100.0	https://card.mcmaster.ca/ontology/36551	sulfonamide resistance gene. antibiotic target replacement protein	175	817	Vibrio cholerae	666	537	405416	Acinetobacter baumannii ACICU	20767	1:131567:2:1224:1236:72274:468:469:909768:470:405416
Workflow successful	f22e513d233bebda96de85cc0e9dfc0a86d54598	29c8b487-9cc8-4995-9146-29b5edd5751f	fastq_runid_f22e513d233bebda96de85cc0e9dfc0a86d54598_9_0_3_4_5.fastq	barcode07	93.05	97.86	protein homolog model	sul2	0	816	99.87799999999999	https://card.mcmaster.ca/ontology/36551	sulfonamide resistance gene. antibiotic target replacement protein	175	817	Vibrio cholerae	666	537	405416	Acinetobacter baumannii ACICU	20173	1:131567:2:1224:1236:72274:468:469:909768:470:405416
Workflow successful	f22e513d233bebda96de85cc0e9dfc0a86d54598	3727772f-ce0b-41a8-89d2-822a1910c592	fastq_runid_f22e513d233bebda96de85cc0e9dfc0a86d54598_19_0_3_4_5.fastq	barcode07	84.35	93.94	protein homolog model	sul2	0	694	84.945	https://card.mcmaster.ca/ontology/36551	sulfonamide resistance gene. antibiotic target replacement protein	175	817	Vibrio cholerae	666	537	405416	Acinetobacter baumannii ACICU	25933	1:131567:2:1224:1236:72274:468:469:909768:470:405416
Workflow successful	f22e513d233bebda96de85cc0e9dfc0a86d54598	bea4584d-3b2c-43e8-9b70-913a6eb94e3b	fastq_runid_f22e513d233bebda96de85cc0e9dfc0a86d54598_3_0_1_2_3_4_5.fastq	barcode07	86.83	95.52	protein homolog model	sul2	6	817	99.266	https://card.mcmaster.ca/ontology/36551	sulfonamide resistance gene. antibiotic target replacement protein	175	817	Vibrio cholerae	666	537	1608473	Acinetobacter sp. NCu2D-2	7114	1:131567:2:1224:1236:72274:468:469:1608473
Workflow successful	f22e513d233bebda96de85cc0e9dfc0a86d54598	b2284d4b-5ab9-476f-9a17-bcbddb256580	fastq_runid_f22e513d233bebda96de85cc0e9dfc0a86d54598_1_0_3_4_5.fastq	barcode07	95.89	99.13	protein homolog model	sul2	0	813	99.51	https://card.mcmaster.ca/ontology/36551	sulfonamide resistance gene. antibiotic target replacement protein	175	817	Vibrio cholerae	666	537	562	Escherichia coli	29053	1:131567:2:1224:1236:91347:543:561:562
Workflow successful	f22e513d233bebda96de85cc0e9dfc0a86d54598	25c66190-15c3-416d-90d8-d0dcbb7099f9	fastq_runid_f22e513d233bebda96de85cc0e9dfc0a86d54598_7_0_4_5.fastq	barcode07	88.85	95.93	protein homolog model	sul2	228	817	72.093	https://card.mcmaster.ca/ontology/36551	sulfonamide resistance gene. antibiotic target replacement protein	175	817	Vibrio cholerae	666	537	470	Acinetobacter baumannii	4581	1:131567:2:1224:1236:72274:468:469:909768:470
Workflow successful	f22e513d233bebda96de85cc0e9dfc0a86d54598	0a97359c-8f80-4706-8a18-a3ca43f75435	fastq_runid_f22e513d233bebda96de85cc0e9dfc0a86d54598_2_0_2_3_4_5.fastq	barcode07	81.86	88.24	protein homolog model	tet32	0	1920	100.0	https://card.mcmaster.ca/ontology/36335	tetracycline resistance gene. antibiotic target protection protein	260	1920	Clostridiaceae bacterium K10	185309	107	990317	Streptococcus gallolyticus subsp. gallolyticus ATCC BAA-2069	53793	1:131567:2:1783272:1239:91061:186826:1300:1301:315405:53354:990317
Workflow successful	f22e513d233bebda96de85cc0e9dfc0a86d54598	e1994975-1ff5-415a-92bd-ba75cb0c4309	fastq_runid_f22e513d233bebda96de85cc0e9dfc0a86d54598_0_0_2_3_4_5.fastq	barcode07	79.47	86.39	protein homolog model	tet32	0	1737	90.469	https://card.mcmaster.ca/ontology/36335	tetracycline resistance gene. antibiotic target protection protein	260	1920	Clostridiaceae bacterium K10	185309	107	990317	Streptococcus gallolyticus subsp. gallolyticus ATCC BAA-2069	95418	1:131567:2:1783272:1239:91061:186826:1300:1301:315405:53354:990317
Workflow successful	f22e513d233bebda96de85cc0e9dfc0a86d54598	04f1cfbe-40be-4d00-b5ec-4da6024ca5ca	fastq_runid_f22e513d233bebda96de85cc0e9dfc0a86d54598_0_0_3_4_5.fastq	barcode07	90.35	96.51	protein homolog model	tet39	0	1188	100.0	https://card.mcmaster.ca/ontology/36705	efflux pump conferring antibiotic resistance	1660	1188	Acinetobacter sp. LUH5605	309867	271	106654	Acinetobacter nosocomialis	4573	1:131567:2:1224:1236:72274:468:469:909768:106654
Workflow successful	f22e513d233bebda96de85cc0e9dfc0a86d54598	0a0c7726-6a05-4584-becb-3a0f31b2d7ce	fastq_runid_f22e513d233bebda96de85cc0e9dfc0a86d54598_10_0_4_5.fastq	barcode07	97.29	98.82	protein homolog model	tet39	417	930	99.805	https://card.mcmaster.ca/ontology/36705	efflux pump conferring antibiotic resistance	1660	1188	Acinetobacter sp. LUH5605	309867	271	909768	Acinetobacter calcoaceticus/baumannii complex	10986	1:131567:2:1224:1236:72274:468:469:909768
Workflow successful	f22e513d233bebda96de85cc0e9dfc0a86d54598	e2d39bdd-c016-4982-b1d6-1dcb2f2c7227	fastq_runid_f22e513d233bebda96de85cc0e9dfc0a86d54598_7_0_2_3_4_5.fastq	barcode07	92.75	97.02	protein homolog model	tet39	806	1188	32.155	https://card.mcmaster.ca/ontology/36705	efflux pump conferring antibiotic resistance	1660	1188	Acinetobacter sp. LUH5605	309867	271	106654	Acinetobacter nosocomialis	6206	1:131567:2:1224:1236:72274:468:469:909768:106654
Workflow successful	f22e513d233bebda96de85cc0e9dfc0a86d54598	d6b0b256-ad79-49a6-ac8f-95a4e901b676	fastq_runid_f22e513d233bebda96de85cc0e9dfc0a86d54598_7_0_2_3_4_5.fastq	barcode07	94.37	98.25	protein homolog model	tet39	5	1178	98.73700000000001	https://card.mcmaster.ca/ontology/36705	efflux pump conferring antibiotic resistance	1660	1188	Acinetobacter sp. LUH5605	309867	271	1646498	Acinetobacter sp. TTH0-4	24790	1:131567:2:1224:1236:72274:468:469:1646498
Workflow successful	f22e513d233bebda96de85cc0e9dfc0a86d54598	8e410478-193c-4a28-a71b-bc632948e29c	fastq_runid_f22e513d233bebda96de85cc0e9dfc0a86d54598_17_0_4_5.fastq	barcode07	87.7	94.39	protein homolog model	tet39	0	722	60.773999999999994	https://card.mcmaster.ca/ontology/36705	efflux pump conferring antibiotic resistance	1660	1188	Acinetobacter sp. LUH5605	309867	271	106654	Acinetobacter nosocomialis	35019	1:131567:2:1224:1236:72274:468:469:909768:106654
Workflow successful	f22e513d233bebda96de85cc0e9dfc0a86d54598	96548cfc-442b-425e-bbb2-f0ec040379f9	fastq_runid_f22e513d233bebda96de85cc0e9dfc0a86d54598_1_0_1_2_3_4_5.fastq	barcode07	94.25	97.16	protein homolog model	tet39	0	1188	100.0	https://card.mcmaster.ca/ontology/36705	efflux pump conferring antibiotic resistance	1660	1188	Acinetobacter sp. LUH5605	309867	271	909768	Acinetobacter calcoaceticus/baumannii complex	78671	1:131567:2:1224:1236:72274:468:469:909768
Workflow successful	f22e513d233bebda96de85cc0e9dfc0a86d54598	68a35609-dc9a-405c-960d-7fcd163d9c10	fastq_runid_f22e513d233bebda96de85cc0e9dfc0a86d54598_5_0_2_3_4_5.fastq	barcode07	97.86	100.0	protein homolog model	tet39	0	186	15.657	https://card.mcmaster.ca/ontology/36705	efflux pump conferring antibiotic resistance	1660	1188	Acinetobacter sp. LUH5605	309867	271	1646498	Acinetobacter sp. TTH0-4	846	1:131567:2:1224:1236:72274:468:469:1646498
Workflow successful	f22e513d233bebda96de85cc0e9dfc0a86d54598	d903aaec-bd02-4d73-bd68-07cd3e5cca93	fastq_runid_f22e513d233bebda96de85cc0e9dfc0a86d54598_15_0_2_3_4_5.fastq	barcode07	96.17	99.31	protein homolog model	tet39	0	1188	100.0	https://card.mcmaster.ca/ontology/36705	efflux pump conferring antibiotic resistance	1660	1188	Acinetobacter sp. LUH5605	309867	271	1242245	Acinetobacter johnsonii XBB1	1076	1:131567:2:1224:1236:72274:468:469:40214:1242245
Workflow successful	f22e513d233bebda96de85cc0e9dfc0a86d54598	8f70ad00-0e05-46f6-8f2a-440dede39e84	fastq_runid_f22e513d233bebda96de85cc0e9dfc0a86d54598_4_0_2_3_4_5.fastq	barcode07	95.23	98.33	protein homolog model	tet39	0	1096	92.256	https://card.mcmaster.ca/ontology/36705	efflux pump conferring antibiotic resistance	1660	1188	Acinetobacter sp. LUH5605	309867	271	106654	Acinetobacter nosocomialis	23087	1:131567:2:1224:1236:72274:468:469:909768:106654
Workflow successful	f22e513d233bebda96de85cc0e9dfc0a86d54598	fd3f151b-9896-4546-83cd-b5c6e20ff3f1	fastq_runid_f22e513d233bebda96de85cc0e9dfc0a86d54598_19_0_1_2_3_4_5.fastq	barcode07	96.65	99.06	protein homolog model	tet39	0	1188	100.0	https://card.mcmaster.ca/ontology/36705	efflux pump conferring antibiotic resistance	1660	1188	Acinetobacter sp. LUH5605	309867	271	106654	Acinetobacter nosocomialis	74822	1:131567:2:1224:1236:72274:468:469:909768:106654
Workflow successful	f22e513d233bebda96de85cc0e9dfc0a86d54598	5bc58d60-9128-4f65-99ae-02ea5af0d805	fastq_runid_f22e513d233bebda96de85cc0e9dfc0a86d54598_1_0_2_3_4_5.fastq	barcode07	94.93	97.52	protein homolog model	tet39	0	1188	100.0	https://card.mcmaster.ca/ontology/36705	efflux pump conferring antibiotic resistance	1660	1188	Acinetobacter sp. LUH5605	309867	271	909768	Acinetobacter calcoaceticus/baumannii complex	65893	1:131567:2:1224:1236:72274:468:469:909768
Workflow successful	f22e513d233bebda96de85cc0e9dfc0a86d54598	fec5e2d9-2e89-4cb3-80ff-093ce410619d	fastq_runid_f22e513d233bebda96de85cc0e9dfc0a86d54598_10_0_3_4_5.fastq	barcode07	96.82	99.23	protein homolog model	tet39	0	1188	100.0	https://card.mcmaster.ca/ontology/36705	efflux pump conferring antibiotic resistance	1660	1188	Acinetobacter sp. LUH5605	309867	271	106654	Acinetobacter nosocomialis	48199	1:131567:2:1224:1236:72274:468:469:909768:106654
Workflow successful	f22e513d233bebda96de85cc0e9dfc0a86d54598	7530ab3e-c38e-4bef-9ed0-84c9bd254fde	fastq_runid_f22e513d233bebda96de85cc0e9dfc0a86d54598_13_0_2_3_4_5.fastq	barcode07	88.19	95.05	protein homolog model	tet39	1	1188	99.916	https://card.mcmaster.ca/ontology/36705	efflux pump conferring antibiotic resistance	1660	1188	Acinetobacter sp. LUH5605	309867	271	909768	Acinetobacter calcoaceticus/baumannii complex	5859	1:131567:2:1224:1236:72274:468:469:909768
Workflow successful	f22e513d233bebda96de85cc0e9dfc0a86d54598	21fc8e42-8112-4dd6-99a3-c8eea86480da	fastq_runid_f22e513d233bebda96de85cc0e9dfc0a86d54598_6_0_2_3_4_5.fastq	barcode07	96.43	98.78	protein homolog model	tet40	471	1222	61.457	https://card.mcmaster.ca/ontology/36706	efflux pump conferring antibiotic resistance	463	1222	Streptococcus suis	1307	247	853	Faecalibacterium prausnitzii	18666	1:131567:2:1783272:1239:186801:186802:541000:216851:853
Workflow successful	f22e513d233bebda96de85cc0e9dfc0a86d54598	a5bc0a8b-0862-48dd-be90-360f9b019263	fastq_runid_f22e513d233bebda96de85cc0e9dfc0a86d54598_0_0_3_4_5.fastq	barcode07	94.81	98.15	protein homolog model	tet40	0	1222	100.0	https://card.mcmaster.ca/ontology/36706	efflux pump conferring antibiotic resistance	463	1222	Streptococcus suis	1307	247	1458465	Megasphaera elsdenii 14-14	26017	1:131567:2:1783272:1239:909932:1843489:31977:906:907:1458465
Workflow successful	f22e513d233bebda96de85cc0e9dfc0a86d54598	b21210e4-5590-41d5-82ba-686666f04556	fastq_runid_f22e513d233bebda96de85cc0e9dfc0a86d54598_10_0_1_2_3_4_5.fastq	barcode07	89.17	95.37	protein homolog model	tet40	954	1222	26.482	https://card.mcmaster.ca/ontology/36706	efflux pump conferring antibiotic resistance	463	1222	Streptococcus suis	1307	247	853	Faecalibacterium prausnitzii	9605	1:131567:2:1783272:1239:186801:186802:541000:216851:853
Workflow successful	f22e513d233bebda96de85cc0e9dfc0a86d54598	2572ef34-14cf-428d-8120-f559f1e0acff	fastq_runid_f22e513d233bebda96de85cc0e9dfc0a86d54598_17_0_3_4_5.fastq	barcode07	83.52	93.83	protein homolog model	tet40	8	1205	97.954	https://card.mcmaster.ca/ontology/36706	efflux pump conferring antibiotic resistance	463	1222	Streptococcus suis	1307	247	853	Faecalibacterium prausnitzii	4155	1:131567:2:1783272:1239:186801:186802:541000:216851:853
Workflow successful	f22e513d233bebda96de85cc0e9dfc0a86d54598	9c3d4040-5956-464e-8427-4e19662f78e6	fastq_runid_f22e513d233bebda96de85cc0e9dfc0a86d54598_5_0_2_3_4_5.fastq	barcode07	91.57	94.84	protein homolog model	tet40	0	261	21.358	https://card.mcmaster.ca/ontology/36706	efflux pump conferring antibiotic resistance	463	1222	Streptococcus suis	1307	247	1254439	Bifidobacterium thermophilum RBL67	6929	1:131567:2:1783272:201174:1760:85004:31953:1678:33905:1254439
Workflow successful	f22e513d233bebda96de85cc0e9dfc0a86d54598	36d2e316-c49d-48b1-803f-49f6cd41f1d0	fastq_runid_f22e513d233bebda96de85cc0e9dfc0a86d54598_1_0_2_3_4_5.fastq	barcode07	95.43	98.92	protein homolog model	tet40	0	1222	100.0	https://card.mcmaster.ca/ontology/36706	efflux pump conferring antibiotic resistance	463	1222	Streptococcus suis	1307	247	1458465	Megasphaera elsdenii 14-14	14825	1:131567:2:1783272:1239:909932:1843489:31977:906:907:1458465
Workflow successful	f22e513d233bebda96de85cc0e9dfc0a86d54598	c2f5535f-1a83-413e-b7d9-0a5a190c4dbd	fastq_runid_f22e513d233bebda96de85cc0e9dfc0a86d54598_8_0_1_2_3_4_5.fastq	barcode07	92.67	95.21	protein homolog model	tet44	1775	1924	7.744	https://card.mcmaster.ca/ontology/36695	tetracycline resistance gene. antibiotic target protection protein	32	1924	Campylobacter fetus subsp. fetus	32019	103	699035	Clostridioides difficile M120	1826	1:131567:2:1783272:1239:186801:186802:186804:1870884:1496:699035
Workflow successful	f22e513d233bebda96de85cc0e9dfc0a86d54598	350b51d7-a23a-4235-9d02-a049526d36af	fastq_runid_f22e513d233bebda96de85cc0e9dfc0a86d54598_17_0_4_5.fastq	barcode07	88.75	95.81	protein homolog model	tetA	0	1207	100.0	https://card.mcmaster.ca/ontology/36304	efflux pump conferring antibiotic resistance	2056	1207	Morganella morganii subsp. morganii KT	1124991	257	1236	Gammaproteobacteria	34867	1:131567:2:1224:1236
Workflow successful	f22e513d233bebda96de85cc0e9dfc0a86d54598	6cbca845-9ff4-401d-9138-2d4f0f254950	fastq_runid_f22e513d233bebda96de85cc0e9dfc0a86d54598_6_0_2_3_4_5.fastq	barcode07	81.43	85.65	protein homolog model	tetA(P)	21	1158	89.95299999999999	https://card.mcmaster.ca/ontology/36319	efflux pump conferring antibiotic resistance	631	1264	Clostridium perfringens	1502	222	1428454	Clostridium beijerinckii NRRL B-598	11246	1:131567:2:1783272:1239:186801:186802:31979:1485:1520:1428454
Workflow successful	f22e513d233bebda96de85cc0e9dfc0a86d54598	b8e35640-6395-4b68-b042-bd4fee17164d	fastq_runid_f22e513d233bebda96de85cc0e9dfc0a86d54598_6_0_2_3_4_5.fastq	barcode07	82.98	86.22	protein homolog model	tetA(P)	21	1148	89.161	https://card.mcmaster.ca/ontology/36319	efflux pump conferring antibiotic resistance	631	1264	Clostridium perfringens	1502	222	1428454	Clostridium beijerinckii NRRL B-598	6690	1:131567:2:1783272:1239:186801:186802:31979:1485:1520:1428454
Workflow successful	f22e513d233bebda96de85cc0e9dfc0a86d54598	aad2b292-21fc-4237-9c1e-586dd81b595f	fastq_runid_f22e513d233bebda96de85cc0e9dfc0a86d54598_0_0_3_4_5.fastq	barcode07	79.56	86.55	protein homolog model	tetA(P)	31	1009	77.373	https://card.mcmaster.ca/ontology/36319	efflux pump conferring antibiotic resistance	631	1264	Clostridium perfringens	1502	222	1428454	Clostridium beijerinckii NRRL B-598	1284	1:131567:2:1783272:1239:186801:186802:31979:1485:1520:1428454
Workflow successful	f22e513d233bebda96de85cc0e9dfc0a86d54598	e03e4c6c-e7ba-43c2-bc78-d479cac2b74f	fastq_runid_f22e513d233bebda96de85cc0e9dfc0a86d54598_13_0_3_4_5.fastq	barcode07	94.25	97.73	protein homolog model	tetA(P)	0	1217	96.28200000000001	https://card.mcmaster.ca/ontology/36319	efflux pump conferring antibiotic resistance	631	1264	Clostridium perfringens	1502	222	1903686	Jeotgalibaca sp. PTS2502	60695	1:131567:2:1783272:1239:91061:186826:186828:1470540:1903686
Workflow successful	f22e513d233bebda96de85cc0e9dfc0a86d54598	f8a32834-907f-4737-8e8c-48255d430aa0	fastq_runid_f22e513d233bebda96de85cc0e9dfc0a86d54598_10_0_1_2_3_4_5.fastq	barcode07	81.09	85.19	protein homolog model	tetA(P)	676	1264	46.519	https://card.mcmaster.ca/ontology/36319	efflux pump conferring antibiotic resistance	631	1264	Clostridium perfringens	1502	222	1428454	Clostridium beijerinckii NRRL B-598	5828	1:131567:2:1783272:1239:186801:186802:31979:1485:1520:1428454
Workflow successful	f22e513d233bebda96de85cc0e9dfc0a86d54598	4cd8ffe1-d143-431a-9fe9-f6ec5cee2bb3	fastq_runid_f22e513d233bebda96de85cc0e9dfc0a86d54598_0_0_1_2_3_4_5.fastq	barcode07	78.41	84.54	protein homolog model	tetA(P)	587	1148	44.383	https://card.mcmaster.ca/ontology/36319	efflux pump conferring antibiotic resistance	631	1264	Clostridium perfringens	1502	222	1428454	Clostridium beijerinckii NRRL B-598	2693	1:131567:2:1783272:1239:186801:186802:31979:1485:1520:1428454
Workflow successful	f22e513d233bebda96de85cc0e9dfc0a86d54598	6a39f6cf-292a-4e8e-86ff-0df51b4a9c1f	fastq_runid_f22e513d233bebda96de85cc0e9dfc0a86d54598_9_0_2_3_4_5.fastq	barcode07	82.14	85.77	protein homolog model	tetA(P)	21	1158	89.95299999999999	https://card.mcmaster.ca/ontology/36319	efflux pump conferring antibiotic resistance	631	1264	Clostridium perfringens	1502	222	1428454	Clostridium beijerinckii NRRL B-598	3586	1:131567:2:1783272:1239:186801:186802:31979:1485:1520:1428454
Workflow successful	f22e513d233bebda96de85cc0e9dfc0a86d54598	eca757d2-f1d8-417f-8007-1df21b466788	fastq_runid_f22e513d233bebda96de85cc0e9dfc0a86d54598_4_0_2_3_4_5.fastq	barcode07	92.57	97.44	protein homolog model	tetA(P)	453	1217	60.443000000000005	https://card.mcmaster.ca/ontology/36319	efflux pump conferring antibiotic resistance	631	1264	Clostridium perfringens	1502	222	1502	Clostridium perfringens	15794	1:131567:2:1783272:1239:186801:186802:31979:1485:1502
Workflow successful	f22e513d233bebda96de85cc0e9dfc0a86d54598	39e030bd-8b10-44fd-a7c6-883b415a11ca	fastq_runid_f22e513d233bebda96de85cc0e9dfc0a86d54598_12_0_2_3_4_5.fastq	barcode07	81.47	86.41	protein homolog model	tetA(P)	21	1133	87.975	https://card.mcmaster.ca/ontology/36319	efflux pump conferring antibiotic resistance	631	1264	Clostridium perfringens	1502	222	1428454	Clostridium beijerinckii NRRL B-598	21634	1:131567:2:1783272:1239:186801:186802:31979:1485:1520:1428454
Workflow successful	f22e513d233bebda96de85cc0e9dfc0a86d54598	48207610-fcbb-46a6-a441-b62f6e9fec2f	fastq_runid_f22e513d233bebda96de85cc0e9dfc0a86d54598_1_0_2_3_4_5.fastq	barcode07	77.07	81.4	protein homolog model	tetB(P)	5	1951	99.286	https://card.mcmaster.ca/ontology/36334	tetracycline resistance gene. antibiotic target protection protein	246	1960	Clostridium perfringens	1502	97	748727	Clostridium ljungdahlii DSM 13528	658	1:131567:2:1783272:1239:186801:186802:31979:1485:1538:748727
Workflow successful	f22e513d233bebda96de85cc0e9dfc0a86d54598	f20b7046-c72d-455a-a2d5-dbacb65954b2	fastq_runid_f22e513d233bebda96de85cc0e9dfc0a86d54598_3_0_1_2_3_4_5.fastq	barcode07	74.52	81.42	protein homolog model	tetB(P)	4	1562	79.49	https://card.mcmaster.ca/ontology/36334	tetracycline resistance gene. antibiotic target protection protein	246	1960	Clostridium perfringens	1502	97	1428454	Clostridium beijerinckii NRRL B-598	1658	1:131567:2:1783272:1239:186801:186802:31979:1485:1520:1428454
Workflow successful	f22e513d233bebda96de85cc0e9dfc0a86d54598	3307edca-9527-495b-b67e-b336c1a4ad90	fastq_runid_f22e513d233bebda96de85cc0e9dfc0a86d54598_13_0_2_3_4_5.fastq	barcode07	88.74	97.14	protein homolog model	tetH	0	1198	99.584	https://card.mcmaster.ca/ontology/36314	efflux pump conferring antibiotic resistance	522	1203	Pasteurella multocida	747	259	712	Pasteurellaceae	4250	1:131567:2:1224:1236:135625:712
Workflow successful	f22e513d233bebda96de85cc0e9dfc0a86d54598	58848e79-addf-4879-9e7a-71083fc30cd5	fastq_runid_f22e513d233bebda96de85cc0e9dfc0a86d54598_14_0_4_5.fastq	barcode07	85.38	94.5	protein homolog model	tetL	0	1377	100.0	https://card.mcmaster.ca/ontology/36318	efflux pump conferring antibiotic resistance	52	1377	Geobacillus stearothermophilus	1422	200	990317	Streptococcus gallolyticus subsp. gallolyticus ATCC BAA-2069	12990	1:131567:2:1783272:1239:91061:186826:1300:1301:315405:53354:990317
Workflow successful	f22e513d233bebda96de85cc0e9dfc0a86d54598	fe8922d5-d54b-4f4a-8fbf-b2fb7db196c0	fastq_runid_f22e513d233bebda96de85cc0e9dfc0a86d54598_13_0_2_3_4_5.fastq	barcode07	92.75	96.79	protein homolog model	tetL	26	1373	97.821	https://card.mcmaster.ca/ontology/36318	efflux pump conferring antibiotic resistance	52	1377	Geobacillus stearothermophilus	1422	200	990317	Streptococcus gallolyticus subsp. gallolyticus ATCC BAA-2069	97918	1:131567:2:1783272:1239:91061:186826:1300:1301:315405:53354:990317
Workflow successful	f22e513d233bebda96de85cc0e9dfc0a86d54598	dfaa604c-29a5-4290-96d7-811b878538c4	fastq_runid_f22e513d233bebda96de85cc0e9dfc0a86d54598_5_0_3_4_5.fastq	barcode07	91.49	95.81	protein homolog model	tetL	4	1377	99.71	https://card.mcmaster.ca/ontology/36318	efflux pump conferring antibiotic resistance	52	1377	Geobacillus stearothermophilus	1422	200	46170	Staphylococcus aureus subsp. aureus	146740	1:131567:2:1783272:1239:91061:1385:90964:1279:1280:46170
Workflow successful	f22e513d233bebda96de85cc0e9dfc0a86d54598	c5298985-75d9-44e7-b24c-719e7b36962d	fastq_runid_f22e513d233bebda96de85cc0e9dfc0a86d54598_4_0_3_4_5.fastq	barcode07	84.45	89.29	protein homolog model	tetM	0	1686	87.76700000000001	https://card.mcmaster.ca/ontology/36325	tetracycline resistance gene. antibiotic target protection protein	1649	1921	Clostridium difficile 630	272563	106	1307	Streptococcus suis	5776	1:131567:2:1783272:1239:91061:186826:1300:1301:1307
Workflow successful	f22e513d233bebda96de85cc0e9dfc0a86d54598	dfd08c4e-d362-4766-b89e-b1e3edcc0b69	fastq_runid_f22e513d233bebda96de85cc0e9dfc0a86d54598_2_0_2_3_4_5.fastq	barcode07	89.5	92.45	protein homolog model	tetM	0	1920	99.948	https://card.mcmaster.ca/ontology/36325	tetracycline resistance gene. antibiotic target protection protein	1649	1921	Clostridium difficile 630	272563	106	860	Fusobacterium periodonticum	48966	1:131567:2:32066:203490:203491:203492:848:860
Workflow successful	f22e513d233bebda96de85cc0e9dfc0a86d54598	c35cd258-7f7e-4ffa-a6b3-f2368bbf6e23	fastq_runid_f22e513d233bebda96de85cc0e9dfc0a86d54598_16_0_4_5.fastq	barcode07	81.51	88.83	protein homolog model	tetM	2	1921	99.896	https://card.mcmaster.ca/ontology/36325	tetracycline resistance gene. antibiotic target protection protein	1649	1921	Clostridium difficile 630	272563	106	2	Bacteria	2998	1:131567:2
Workflow successful	f22e513d233bebda96de85cc0e9dfc0a86d54598	fe6d775e-7dd0-43d3-b3c9-972632d65cd7	fastq_runid_f22e513d233bebda96de85cc0e9dfc0a86d54598_7_0_2_3_4_5.fastq	barcode07	80.12	88.18	protein homolog model	tetM	0	1920	99.948	https://card.mcmaster.ca/ontology/36325	tetracycline resistance gene. antibiotic target protection protein	1649	1921	Clostridium difficile 630	272563	106	860	Fusobacterium periodonticum	6771	1:131567:2:32066:203490:203491:203492:848:860
Workflow successful	f22e513d233bebda96de85cc0e9dfc0a86d54598	1017d032-4dd2-40fe-970d-4a9a40bb0116	fastq_runid_f22e513d233bebda96de85cc0e9dfc0a86d54598_15_0_3_4_5.fastq	barcode07	87.58	91.3	protein homolog model	tetM	3	1918	99.68799999999999	https://card.mcmaster.ca/ontology/36325	tetracycline resistance gene. antibiotic target protection protein	1649	1921	Clostridium difficile 630	272563	106	1428454	Clostridium beijerinckii NRRL B-598	38666	1:131567:2:1783272:1239:186801:186802:31979:1485:1520:1428454
Workflow successful	f22e513d233bebda96de85cc0e9dfc0a86d54598	e3839db2-3927-4a82-a159-cc52576c3abc	fastq_runid_f22e513d233bebda96de85cc0e9dfc0a86d54598_1_0_4_5.fastq	barcode07	90.65	95.71	protein homolog model	tetM	1129	1920	41.176	https://card.mcmaster.ca/ontology/36325	tetracycline resistance gene. antibiotic target protection protein	1649	1921	Clostridium difficile 630	272563	106	1301	Streptococcus	9399	1:131567:2:1783272:1239:91061:186826:1300:1301
Workflow successful	f22e513d233bebda96de85cc0e9dfc0a86d54598	0e7087bc-34ee-4f07-ac95-25e19eaa15cc	fastq_runid_f22e513d233bebda96de85cc0e9dfc0a86d54598_7_0_1_2_3_4_5.fastq	barcode07	83.35	92.45	protein homolog model	tetM	99	1920	94.794	https://card.mcmaster.ca/ontology/36325	tetracycline resistance gene. antibiotic target protection protein	1649	1921	Clostridium difficile 630	272563	106	2	Bacteria	14207	1:131567:2
Workflow successful	f22e513d233bebda96de85cc0e9dfc0a86d54598	901e902b-f69b-44df-82bb-6fb90643fdcf	fastq_runid_f22e513d233bebda96de85cc0e9dfc0a86d54598_19_0_4_5.fastq	barcode07	84.2	89.1	protein homolog model	tetM	0	961	50.026	https://card.mcmaster.ca/ontology/36325	tetracycline resistance gene. antibiotic target protection protein	1649	1921	Clostridium difficile 630	272563	106	860	Fusobacterium periodonticum	23485	1:131567:2:32066:203490:203491:203492:848:860
Workflow successful	f22e513d233bebda96de85cc0e9dfc0a86d54598	aa518223-75d7-46c1-aef6-7f05c2d3f2ce	fastq_runid_f22e513d233bebda96de85cc0e9dfc0a86d54598_9_0_2_3_4_5.fastq	barcode07	89.88	92.8	protein homolog model	tetM	0	1920	99.948	https://card.mcmaster.ca/ontology/36325	tetracycline resistance gene. antibiotic target protection protein	1649	1921	Clostridium difficile 630	272563	106	1314	Streptococcus pyogenes	64788	1:131567:2:1783272:1239:91061:186826:1300:1301:1314
Workflow successful	f22e513d233bebda96de85cc0e9dfc0a86d54598	7b7073ff-177d-4c28-a2d5-4546c0c45e0c	fastq_runid_f22e513d233bebda96de85cc0e9dfc0a86d54598_4_0_2_3_4_5.fastq	barcode07	85.93	91.01	protein homolog model	tetM	0	1920	99.948	https://card.mcmaster.ca/ontology/36325	tetracycline resistance gene. antibiotic target protection protein	1649	1921	Clostridium difficile 630	272563	106	860	Fusobacterium periodonticum	15744	1:131567:2:32066:203490:203491:203492:848:860
Workflow successful	f22e513d233bebda96de85cc0e9dfc0a86d54598	ec258fb5-1b17-48d3-8372-7fdfdbb40323	fastq_runid_f22e513d233bebda96de85cc0e9dfc0a86d54598_12_0_2_3_4_5.fastq	barcode07	89.4	96.2	protein homolog model	tetM	1124	1921	41.489	https://card.mcmaster.ca/ontology/36325	tetracycline resistance gene. antibiotic target protection protein	1649	1921	Clostridium difficile 630	272563	106	1496	Clostridioides difficile	28076	1:131567:2:1783272:1239:186801:186802:186804:1870884:1496
Workflow successful	f22e513d233bebda96de85cc0e9dfc0a86d54598	f79403a6-73c0-4ed5-b0b6-f073245da7f1	fastq_runid_f22e513d233bebda96de85cc0e9dfc0a86d54598_14_0_4_5.fastq	barcode07	88.47	91.19	protein homolog model	tetM	0	1920	99.948	https://card.mcmaster.ca/ontology/36325	tetracycline resistance gene. antibiotic target protection protein	1649	1921	Clostridium difficile 630	272563	106	701521	Pediococcus claussenii ATCC BAA-344	112850	1:131567:2:1783272:1239:91061:186826:33958:1253:187452:701521
Workflow successful	f22e513d233bebda96de85cc0e9dfc0a86d54598	ee2ad499-e860-4263-8b70-7788cc9fe185	fastq_runid_f22e513d233bebda96de85cc0e9dfc0a86d54598_18_0_3_4_5.fastq	barcode07	85.31	89.27	protein homolog model	tetM	0	1920	99.948	https://card.mcmaster.ca/ontology/36325	tetracycline resistance gene. antibiotic target protection protein	1649	1921	Clostridium difficile 630	272563	106	2	Bacteria	16351	1:131567:2
Workflow successful	f22e513d233bebda96de85cc0e9dfc0a86d54598	834d33af-d0e4-4f61-927e-46c64991abe5	fastq_runid_f22e513d233bebda96de85cc0e9dfc0a86d54598_6_0_1_2_3_4_5.fastq	barcode07	80.79	88.33	protein homolog model	tetM	0	1918	99.844	https://card.mcmaster.ca/ontology/36325	tetracycline resistance gene. antibiotic target protection protein	1649	1921	Clostridium difficile 630	272563	106	90964	Staphylococcaceae	16794	1:131567:2:1783272:1239:91061:1385:90964
Workflow successful	f22e513d233bebda96de85cc0e9dfc0a86d54598	8fa1369a-c4e5-4894-ac13-82c6d7fb1aa2	fastq_runid_f22e513d233bebda96de85cc0e9dfc0a86d54598_13_0_2_3_4_5.fastq	barcode07	87.61	93.39	protein homolog model	tetM	1576	1920	17.907	https://card.mcmaster.ca/ontology/36325	tetracycline resistance gene. antibiotic target protection protein	1649	1921	Clostridium difficile 630	272563	106	1301	Streptococcus	38881	1:131567:2:1783272:1239:91061:186826:1300:1301
Workflow successful	f22e513d233bebda96de85cc0e9dfc0a86d54598	2caa9d78-3dd1-4fb6-aabc-b5441e0685e9	fastq_runid_f22e513d233bebda96de85cc0e9dfc0a86d54598_14_0_1_2_3_4_5.fastq	barcode07	83.37	90.5	protein homolog model	tetM	0	1920	99.948	https://card.mcmaster.ca/ontology/36325	tetracycline resistance gene. antibiotic target protection protein	1649	1921	Clostridium difficile 630	272563	106	860	Fusobacterium periodonticum	18443	1:131567:2:32066:203490:203491:203492:848:860
Workflow successful	f22e513d233bebda96de85cc0e9dfc0a86d54598	f9753250-c35e-4a0a-9b48-375d8d5d1b28	fastq_runid_f22e513d233bebda96de85cc0e9dfc0a86d54598_5_0_3_4_5.fastq	barcode07	89.29	92.51	protein homolog model	tetM	0	1920	99.948	https://card.mcmaster.ca/ontology/36325	tetracycline resistance gene. antibiotic target protection protein	1649	1921	Clostridium difficile 630	272563	106	1301	Streptococcus	49735	1:131567:2:1783272:1239:91061:186826:1300:1301
Workflow successful	f22e513d233bebda96de85cc0e9dfc0a86d54598	a6bf1af2-ff72-4049-9455-a352b39eb9d8	fastq_runid_f22e513d233bebda96de85cc0e9dfc0a86d54598_0_0_4_5.fastq	barcode07	83.79	89.11	protein homolog model	tetM	0	1916	99.74	https://card.mcmaster.ca/ontology/36325	tetracycline resistance gene. antibiotic target protection protein	1649	1921	Clostridium difficile 630	272563	106	1648	Erysipelothrix rhusiopathiae	12429	1:131567:2:1783272:1239:526524:526525:128827:1647:1648
Workflow successful	f22e513d233bebda96de85cc0e9dfc0a86d54598	f5100c3a-b476-46fb-8dfb-29137bfa8c87	fastq_runid_f22e513d233bebda96de85cc0e9dfc0a86d54598_9_0_4_5.fastq	barcode07	85.11	90.23	protein homolog model	tetM	0	1742	90.682	https://card.mcmaster.ca/ontology/36325	tetracycline resistance gene. antibiotic target protection protein	1649	1921	Clostridium difficile 630	272563	106	1352	Enterococcus faecium	23586	1:131567:2:1783272:1239:91061:186826:81852:1350:1352
Workflow successful	f22e513d233bebda96de85cc0e9dfc0a86d54598	254ae33a-7218-4fc6-8c61-6357e42397b1	fastq_runid_f22e513d233bebda96de85cc0e9dfc0a86d54598_10_0_4_5.fastq	barcode07	93.12	98.01	protein homolog model	tetO	0	1920	100.0	https://card.mcmaster.ca/ontology/36329	tetracycline resistance gene. antibiotic target protection protein	1099	1920	Campylobacter jejuni	197	107	1239	Firmicutes	15017	1:131567:2:1783272:1239
Workflow successful	f22e513d233bebda96de85cc0e9dfc0a86d54598	1f92d07e-661c-4ad9-acd7-d1df9f250139	fastq_runid_f22e513d233bebda96de85cc0e9dfc0a86d54598_0_0_1_2_3_4_5.fastq	barcode07	87.75	93.8	protein homolog model	tetO	0	1920	100.0	https://card.mcmaster.ca/ontology/36329	tetracycline resistance gene. antibiotic target protection protein	1099	1920	Campylobacter jejuni	197	107	195	Campylobacter coli	19747	1:131567:2:1224:68525:29547:213849:72294:194:195
Workflow successful	f22e513d233bebda96de85cc0e9dfc0a86d54598	45f837b8-9ea5-41d4-8633-092b9332717a	fastq_runid_f22e513d233bebda96de85cc0e9dfc0a86d54598_16_0_3_4_5.fastq	barcode07	89.92	93.56	protein homolog model	tetO	0	1722	89.68799999999999	https://card.mcmaster.ca/ontology/36329	tetracycline resistance gene. antibiotic target protection protein	1099	1920	Campylobacter jejuni	197	107	573061	Clostridium cellulovorans 743B	33686	1:131567:2:1783272:1239:186801:186802:31979:1485:1493:573061
Workflow successful	f22e513d233bebda96de85cc0e9dfc0a86d54598	2eb1533b-7878-4b2d-991e-2f10b0346bac	fastq_runid_f22e513d233bebda96de85cc0e9dfc0a86d54598_18_0_1_2_3_4_5.fastq	barcode07	87.11	93.72	protein homolog model	tetQ	272	1961	85.56200000000001	https://card.mcmaster.ca/ontology/36330	tetracycline resistance gene. antibiotic target protection protein	1873	1974	Bacteroides fragilis	817	96	171549	Bacteroidales	5914	1:131567:2:1783270:68336:976:200643:171549
Workflow successful	f22e513d233bebda96de85cc0e9dfc0a86d54598	06696290-bfae-4c71-bdfe-c8eca04fad3c	fastq_runid_f22e513d233bebda96de85cc0e9dfc0a86d54598_10_0_4_5.fastq	barcode07	93.76	96.56	protein homolog model	tetQ	0	1974	100.0	https://card.mcmaster.ca/ontology/36330	tetracycline resistance gene. antibiotic target protection protein	1873	1974	Bacteroides fragilis	817	96	28131	Prevotella intermedia	40761	1:131567:2:1783270:68336:976:200643:171549:171552:838:28131
Workflow successful	f22e513d233bebda96de85cc0e9dfc0a86d54598	1fd40eda-5b96-4807-8a7a-29e88096820b	fastq_runid_f22e513d233bebda96de85cc0e9dfc0a86d54598_17_0_4_5.fastq	barcode07	97.5	99.49	protein homolog model	tetQ	104	302	100.0	https://card.mcmaster.ca/ontology/36330	tetracycline resistance gene. antibiotic target protection protein	1873	1974	Bacteroides fragilis	817	96	171549	Bacteroidales	3969	1:131567:2:1783270:68336:976:200643:171549
Workflow successful	f22e513d233bebda96de85cc0e9dfc0a86d54598	e0b1f4ab-9583-49d6-8091-794741b73474	fastq_runid_f22e513d233bebda96de85cc0e9dfc0a86d54598_17_0_2_3_4_5.fastq	barcode07	91.3	95.58	protein homolog model	tetQ	0	1974	100.0	https://card.mcmaster.ca/ontology/36330	tetracycline resistance gene. antibiotic target protection protein	1873	1974	Bacteroides fragilis	817	96	171549	Bacteroidales	7039	1:131567:2:1783270:68336:976:200643:171549
Workflow successful	f22e513d233bebda96de85cc0e9dfc0a86d54598	19c70ce0-8378-44f9-b74d-ddbf94b84257	fastq_runid_f22e513d233bebda96de85cc0e9dfc0a86d54598_7_0_1_2_3_4_5.fastq	barcode07	90.25	94.85	protein homolog model	tetQ	185	1865	99.76	https://card.mcmaster.ca/ontology/36330	tetracycline resistance gene. antibiotic target protection protein	1873	1974	Bacteroides fragilis	817	96	171549	Bacteroidales	21134	1:131567:2:1783270:68336:976:200643:171549
Workflow successful	f22e513d233bebda96de85cc0e9dfc0a86d54598	8888c6a9-7eb9-4d88-9478-dbfa0ea2bc3a	fastq_runid_f22e513d233bebda96de85cc0e9dfc0a86d54598_14_0_1_2_3_4_5.fastq	barcode07	88.41	94.44	protein homolog model	tetQ	25	1974	98.734	https://card.mcmaster.ca/ontology/36330	tetracycline resistance gene. antibiotic target protection protein	1873	1974	Bacteroides fragilis	817	96	171549	Bacteroidales	8905	1:131567:2:1783270:68336:976:200643:171549
Workflow successful	f22e513d233bebda96de85cc0e9dfc0a86d54598	93da2612-de84-4027-b1d2-c156c79b7f8d	fastq_runid_f22e513d233bebda96de85cc0e9dfc0a86d54598_0_0_4_5.fastq	barcode07	97.11	98.82	protein homolog model	tetQ	0	173	8.764	https://card.mcmaster.ca/ontology/36330	tetracycline resistance gene. antibiotic target protection protein	1873	1974	Bacteroides fragilis	817	96	1324352	Chryseobacterium gallinarum	2938	1:131567:2:1783270:68336:976:117743:200644:49546:59732:1324352
Workflow successful	f22e513d233bebda96de85cc0e9dfc0a86d54598	58850692-c6b2-43b7-aea0-bbc66529ae18	fastq_runid_f22e513d233bebda96de85cc0e9dfc0a86d54598_9_0_4_5.fastq	barcode07	92.47	96.06	protein homolog model	tetQ	28	1589	79.078	https://card.mcmaster.ca/ontology/36330	tetracycline resistance gene. antibiotic target protection protein	1873	1974	Bacteroides fragilis	817	96	171549	Bacteroidales	41513	1:131567:2:1783270:68336:976:200643:171549
Workflow successful	f22e513d233bebda96de85cc0e9dfc0a86d54598	fe653fa6-13fd-4211-9892-0ccef651cc5f	fastq_runid_f22e513d233bebda96de85cc0e9dfc0a86d54598_7_0_3_4_5.fastq	barcode07	88.9	96.13	protein homolog model	tetT	0	1594	81.493	https://card.mcmaster.ca/ontology/36332	tetracycline resistance gene. antibiotic target protection protein	733	1956	Streptococcus pyogenes	1314	98	866775	Aerococcus urinae ACS-120-V-Col10a	12498	1:131567:2:1783272:1239:91061:186826:186827:1375:1376:866775
Workflow successful	f22e513d233bebda96de85cc0e9dfc0a86d54598	c785eb00-7771-44bf-b113-4b7590bcff1e	fastq_runid_f22e513d233bebda96de85cc0e9dfc0a86d54598_13_0_4_5.fastq	barcode07	94.33	96.98	protein homolog model	tetT	0	1956	100.0	https://card.mcmaster.ca/ontology/36332	tetracycline resistance gene. antibiotic target protection protein	733	1956	Streptococcus pyogenes	1314	98	866775	Aerococcus urinae ACS-120-V-Col10a	69943	1:131567:2:1783272:1239:91061:186826:186827:1375:1376:866775
Workflow successful	f22e513d233bebda96de85cc0e9dfc0a86d54598	8aef4679-e24e-40ac-a003-5392a95546e5	fastq_runid_f22e513d233bebda96de85cc0e9dfc0a86d54598_15_0_2_3_4_5.fastq	barcode07	86.83	90.8	protein homolog model	tetT	2	1956	99.898	https://card.mcmaster.ca/ontology/36332	tetracycline resistance gene. antibiotic target protection protein	733	1956	Streptococcus pyogenes	1314	98	1912856	Peptoniphilus sp. ING2-D1G	20657	1:131567:2:1783272:1239:1737404:1737405:1570339:162289:1912856
Workflow successful	f22e513d233bebda96de85cc0e9dfc0a86d54598	fb7f8aaa-161c-435a-b1ca-0afd5eff2aa9	fastq_runid_f22e513d233bebda96de85cc0e9dfc0a86d54598_14_0_4_5.fastq	barcode07	84.56	89.89	protein homolog model	tetT	0	1956	100.0	https://card.mcmaster.ca/ontology/36332	tetracycline resistance gene. antibiotic target protection protein	733	1956	Streptococcus pyogenes	1314	98	1912856	Peptoniphilus sp. ING2-D1G	4067	1:131567:2:1783272:1239:1737404:1737405:1570339:162289:1912856
Workflow successful	f22e513d233bebda96de85cc0e9dfc0a86d54598	dec2f295-14a8-42ea-8880-3045ab95ab09	fastq_runid_f22e513d233bebda96de85cc0e9dfc0a86d54598_9_0_3_4_5.fastq	barcode07	89.4	91.53	protein homolog model	tetT	127	1956	93.507	https://card.mcmaster.ca/ontology/36332	tetracycline resistance gene. antibiotic target protection protein	733	1956	Streptococcus pyogenes	1314	98	1912856	Peptoniphilus sp. ING2-D1G	24024	1:131567:2:1783272:1239:1737404:1737405:1570339:162289:1912856
Workflow successful	f22e513d233bebda96de85cc0e9dfc0a86d54598	237195d6-fa75-499b-bc9a-c57bfdc420fd	fastq_runid_f22e513d233bebda96de85cc0e9dfc0a86d54598_2_0_3_4_5.fastq	barcode07	94.17	96.66	protein homolog model	tetW	0	1917	99.844	https://card.mcmaster.ca/ontology/36333	tetracycline resistance gene. antibiotic target protection protein	875	1920	Bifidobacterium longum	216816	108	1458465	Megasphaera elsdenii 14-14	15655	1:131567:2:1783272:1239:909932:1843489:31977:906:907:1458465
Workflow successful	f22e513d233bebda96de85cc0e9dfc0a86d54598	b053fa48-1e38-4534-aaec-15ca81a6d71e	fastq_runid_f22e513d233bebda96de85cc0e9dfc0a86d54598_15_0_1_2_3_4_5.fastq	barcode07	87.27	93.05	protein homolog model	tetW	1275	1920	33.594	https://card.mcmaster.ca/ontology/36333	tetracycline resistance gene. antibiotic target protection protein	875	1920	Bifidobacterium longum	216816	108	869209	Treponema succinifaciens DSM 2489	33294	1:131567:2:203691:203692:136:137:157:167:869209
Workflow successful	f22e513d233bebda96de85cc0e9dfc0a86d54598	e31deb45-5038-4cc1-9846-1f56d7d9c4de	fastq_runid_f22e513d233bebda96de85cc0e9dfc0a86d54598_4_0_4_5.fastq	barcode07	96.85	99.19	protein homolog model	tetX	917	1168	21.49	https://card.mcmaster.ca/ontology/36344	tetracycline resistance gene. antibiotic inactivation enzyme	1574	1168	Bacteroides fragilis	817	288	49546	Flavobacteriaceae	7777	1:131567:2:1783270:68336:976:117743:200644:49546
Workflow successful	f22e513d233bebda96de85cc0e9dfc0a86d54598	bc659233-6835-4be2-9bfb-5a507bc7627e	fastq_runid_f22e513d233bebda96de85cc0e9dfc0a86d54598_0_0_2_3_4_5.fastq	barcode07	90.93	93.85	protein homolog model	tetX	58	1168	95.03399999999999	https://card.mcmaster.ca/ontology/36344	tetracycline resistance gene. antibiotic inactivation enzyme	1574	1168	Bacteroides fragilis	817	288	76832	Myroides odoratimimus	34213	1:131567:2:1783270:68336:976:117743:200644:49546:76831:76832
Workflow successful	f22e513d233bebda96de85cc0e9dfc0a86d54598	1fa14438-10f5-4ba1-b76d-87cd86af873b	fastq_runid_f22e513d233bebda96de85cc0e9dfc0a86d54598_19_0_3_4_5.fastq	barcode07	95.66	98.9	protein homolog model	tetX	148	1168	87.329	https://card.mcmaster.ca/ontology/36344	tetracycline resistance gene. antibiotic inactivation enzyme	1574	1168	Bacteroides fragilis	817	288	28131	Prevotella intermedia	94104	1:131567:2:1783270:68336:976:200643:171549:171552:838:28131
Workflow successful	f22e513d233bebda96de85cc0e9dfc0a86d54598	ee2ee5a8-6d55-472b-89ae-7a7f849a619a	fastq_runid_f22e513d233bebda96de85cc0e9dfc0a86d54598_15_0_4_5.fastq	barcode07	93.59	98.06	protein homolog model	tetY	12	1176	98.98	https://card.mcmaster.ca/ontology/36321	efflux pump conferring antibiotic resistance	954	1176	IncQ plasmid pIE1120	77644	280	1242245	Acinetobacter johnsonii XBB1	40197	1:131567:2:1224:1236:72274:468:469:40214:1242245

## Sheet: C2F1.4
exit_status	runid	read_id	filename	barcode	accuracy	identity	model	name_x	start	end	coverage	URL	categories	seq_id	seq_len	taxon	taxon_id	cluster_id	taxID	name_y	score	lineage
Workflow successful	2f108325d269859c7103af39ef766d3f75185f7e	9c626689-e742-440e-b788-12a2df433633	fastq_runid_2f108325d269859c7103af39ef766d3f75185f7e_21_0_9.fastq	barcode01	77.69	81.78	protein homolog model	Streptomyces cinnamoneus EF-Tu mutants conferring resistance to elfamycin	228	479	39628	https://card.mcmaster.ca/ontology/39943	elfamycin resistance gene. antibiotic resistant gene variant or mutant. gene involved in self resistance to antibiotic	15	1194	Streptomyces cinnamoneus	53446	265	926566	Terriglobus roseus DSM 18391	441	1:131567:2:57723:204432:204433:204434:392733:392734:926566
Workflow successful	2f108325d269859c7103af39ef766d3f75185f7e	7efb050a-c07f-4a03-9a42-ce11709cbb64	fastq_runid_2f108325d269859c7103af39ef766d3f75185f7e_14_0_2_3_4_5_6_7_8_9.fastq	barcode01	81.0	88.28	rRNA mutation model	Halobacterium halobium 16S rRNA mutation conferring resistance to pactamycin	821	1203	8122399999999990	https://card.mcmaster.ca/ontology/40806	antibiotic resistant gene variant or mutant	2339	1473	Halobacterium salinarum	2242	166	2172	Methanobrevibacter	2129	1:131567:2157:28890:183925:2158:2159:2172

## Sheet: C1F1.5
exit_status	runid	read_id	filename	barcode	accuracy	identity	model	name_x	start	end	coverage	URL	categories	seq_id	seq_len	taxon	taxon_id	cluster_id	taxID	name_y	score	lineage
Workflow successful	f22e513d233bebda96de85cc0e9dfc0a86d54598	633d6c73-3772-488c-bb79-098c3b365f5d	fastq_runid_f22e513d233bebda96de85cc0e9dfc0a86d54598_6_0_1_2_3_4_5.fastq	barcode08	95.47	98.04	protein homolog model	aad(6)	3	832	99.639	https://card.mcmaster.ca/ontology/39028	aminoglycoside resistance gene. antibiotic inactivation enzyme	1035	832	Streptococcus oralis	1303	478	1280	Staphylococcus aureus	8649	1:131567:2:1783272:1239:91061:1385:90964:1279:1280
Workflow successful	f22e513d233bebda96de85cc0e9dfc0a86d54598	5d0c81a7-f1b1-478c-97ce-a0b59f5c7b59	fastq_runid_f22e513d233bebda96de85cc0e9dfc0a86d54598_3_0_3_4_5.fastq	barcode08	91.86	98.6	protein homolog model	aadA9	0	901	100.0	https://card.mcmaster.ca/ontology/39009	aminoglycoside resistance gene. antibiotic inactivation enzyme	967	901	Corynebacterium sp. L2-79-05	373068	432	1224	Proteobacteria	2025	1:131567:2:1224
Workflow successful	f22e513d233bebda96de85cc0e9dfc0a86d54598	e2d260da-971a-4ca4-bc95-26654f46f965	fastq_runid_f22e513d233bebda96de85cc0e9dfc0a86d54598_5_0_3_4_5.fastq	barcode08	80.97	86.03	rRNA mutation model	Borrelia burgdorferi 16S rRNA mutation conferring resistance to spectinomycin	1133	1414	78.15100000000001	https://card.mcmaster.ca/ontology/40104	aminoglycoside resistance gene. antibiotic resistant gene variant or mutant	2320	1477	Borrelia burgdorferi	139	163	1712675	Turicibacter sp. H121	1156	1:131567:2:1783272:1239:526524:526525:128827:191303:1712675
Workflow successful	f22e513d233bebda96de85cc0e9dfc0a86d54598	c49c958d-0ae0-44ec-9775-37f69ca0243e	fastq_runid_f22e513d233bebda96de85cc0e9dfc0a86d54598_0_0_4_5.fastq	barcode08	75.58	80.81	protein variant model	Clostridium difficile EF-Tu mutants conferring resistance to elfamycin	6	549	85.73700000000001	https://card.mcmaster.ca/ontology/39941	elfamycin resistance gene. antibiotic resistant gene variant or mutant	2185	1194	Clostridium difficile	1496	267	1494	Clostridium cochlearium	586	1:131567:2:1783272:1239:186801:186802:31979:1485:1494
Workflow successful	f22e513d233bebda96de85cc0e9dfc0a86d54598	5d5c8545-2c9c-49f8-802a-45032fb0b8c3	fastq_runid_f22e513d233bebda96de85cc0e9dfc0a86d54598_9_0_2_3_4_5.fastq	barcode08	69.6	80.42	protein variant model	Enteroccocus faecium EF-Tu mutants conferring resistance to GE2270A	68	1239	92.06	https://card.mcmaster.ca/ontology/40022	elfamycin resistance gene. antibiotic resistant gene variant or mutant	2260	1272	Enterococcus faecium DO	333849	220	1010	Sphingobacterium mizutaii	484	1:131567:2:1783270:68336:976:117747:200666:84566:28453:1010
Workflow successful	f22e513d233bebda96de85cc0e9dfc0a86d54598	5bd3b94d-2c4d-4ceb-b7ab-2e8a114efd44	fastq_runid_f22e513d233bebda96de85cc0e9dfc0a86d54598_12_0_3_4_5.fastq	barcode08	69.91	75.37	protein variant model	Enteroccocus faecium EF-Tu mutants conferring resistance to GE2270A	122	1242	88.05	https://card.mcmaster.ca/ontology/40022	elfamycin resistance gene. antibiotic resistant gene variant or mutant	2260	1272	Enterococcus faecium DO	333849	220	186803	Lachnospiraceae	529	1:131567:2:1783272:1239:186801:186802:186803
Workflow successful	f22e513d233bebda96de85cc0e9dfc0a86d54598	152f0bce-4dae-4dfc-b43d-2aaa2ef59dd2	fastq_runid_f22e513d233bebda96de85cc0e9dfc0a86d54598_6_0_3_4_5.fastq	barcode08	95.3	98.59	protein homolog model	Erm(47)	0	652	93.333	https://card.mcmaster.ca/ontology/40614	antibiotic target modifying enzyme. macrolide resistance gene. streptogramin resistance gene. lincosamide resistance gene	440	741	Helcococcus kunzii	40091	619	1912856	Peptoniphilus sp. ING2-D1G	16961	1:131567:2:1783272:1239:1737404:1737405:1570339:162289:1912856
Workflow successful	f22e513d233bebda96de85cc0e9dfc0a86d54598	3c043358-8b29-4805-8c40-734670bf3331	fastq_runid_f22e513d233bebda96de85cc0e9dfc0a86d54598_15_0_1_2_3_4_5.fastq	barcode08	90.88	94.32	protein homolog model	ErmA	462	733	36.971	https://card.mcmaster.ca/ontology/36486	antibiotic target modifying enzyme. macrolide resistance gene. streptogramin resistance gene. lincosamide resistance gene	1913	733	Staphylococcus aureus subsp. aureus JH1	359787	625	91061	Bacilli	2393	1:131567:2:1783272:1239:91061
Workflow successful	f22e513d233bebda96de85cc0e9dfc0a86d54598	8a6c457d-b04c-4dac-bb8a-e0d7b53ff043	fastq_runid_f22e513d233bebda96de85cc0e9dfc0a86d54598_17_0_3_4_5.fastq	barcode08	85.98	91.56	rRNA mutation model	Escherichia coli 16S rRNA mutation in the rrsB gene conferring resistance to kanamycin A	662	821	74.648	https://card.mcmaster.ca/ontology/39983	aminoglycoside resistance gene. antibiotic resistant gene variant or mutant	2316	1542	Escherichia coli K-12	83333	141	1712675	Turicibacter sp. H121	3050	1:131567:2:1783272:1239:526524:526525:128827:191303:1712675
Workflow successful	f22e513d233bebda96de85cc0e9dfc0a86d54598	d0a99bcf-0da5-4594-b261-81c7f25b2ed7	fastq_runid_f22e513d233bebda96de85cc0e9dfc0a86d54598_14_0_4_5.fastq	barcode08	73.72	81.61	rRNA mutation model	Escherichia coli 16S rRNA mutation in the rrsH gene conferring resistance to spectinomycin	241	1132	76.351	https://card.mcmaster.ca/ontology/39956	aminoglycoside resistance gene. antibiotic resistant gene variant or mutant	2324	1542	Escherichia coli K-12	83333	141	1536772	Paenibacillus sp. FSL R7-0273	1156	1:131567:2:1783272:1239:91061:1385:186822:44249:1536772
Workflow successful	f22e513d233bebda96de85cc0e9dfc0a86d54598	121a6770-4ead-4bf8-80a9-331b3835df2a	fastq_runid_f22e513d233bebda96de85cc0e9dfc0a86d54598_14_0_2_3_4_5.fastq	barcode08	90.54	97.1	protein homolog model	lnuB	658	804	18.159000000000002	https://card.mcmaster.ca/ontology/39270	antibiotic inactivation enzyme. lincosamide resistance gene	1346	804	Streptococcus lutetiensis	150055	551	1239	Firmicutes	949	1:131567:2:1783272:1239
Workflow successful	f22e513d233bebda96de85cc0e9dfc0a86d54598	bf571eeb-19cb-4701-960b-b7583bc9ae39	fastq_runid_f22e513d233bebda96de85cc0e9dfc0a86d54598_16_0_4_5.fastq	barcode08	78.73	86.89	rRNA mutation model	Mycobacterium abscessus 16S rRNA mutation conferring resistance to neomycin	729	1077	80.094	https://card.mcmaster.ca/ontology/39822	aminoglycoside resistance gene. antibiotic resistant gene variant or mutant	2311	1504	Mycobacterium abscessus	36809	146	2	Bacteria	144	1:131567:2
Workflow successful	f22e513d233bebda96de85cc0e9dfc0a86d54598	c5662a89-8720-4d83-b34c-852f4dbb3197	fastq_runid_f22e513d233bebda96de85cc0e9dfc0a86d54598_16_0_1_2_3_4_5.fastq	barcode08	79.65	85.27	rRNA mutation model	Mycobacterium chelonae 16S rRNA mutation conferring resistance to amikacin	710	1378	93.822	https://card.mcmaster.ca/ontology/40116	aminoglycoside resistance gene. antibiotic resistant gene variant or mutant	2328	1441	Mycobacterium	1763	146	1485	Clostridium	1808	1:131567:2:1783272:1239:186801:186802:31979:1485
Workflow successful	f22e513d233bebda96de85cc0e9dfc0a86d54598	4564cbf9-ad90-44c2-a482-6960f322f94a	fastq_runid_f22e513d233bebda96de85cc0e9dfc0a86d54598_10_0_4_5.fastq	barcode08	72.3	81.52	rRNA mutation model	Mycobacterium smegmatis 16S rRNA mutation in the rrsA gene conferring resistance to hygromycin B	10	571	36.715	https://card.mcmaster.ca/ontology/40141	aminoglycoside resistance gene. antibiotic resistant gene variant or mutant	2326	1528	Mycobacterium smegmatis str. MC2 155	246196	146	474186	Enterococcus faecalis OG1RF	2401	1:131567:2:1783272:1239:91061:186826:81852:1350:1351:474186
Workflow successful	f22e513d233bebda96de85cc0e9dfc0a86d54598	d6f395e3-b23a-4a80-acba-e5e1901765ef	fastq_runid_f22e513d233bebda96de85cc0e9dfc0a86d54598_4_0_3_4_5.fastq	barcode08	83.7	90.48	rRNA mutation model	Mycobacterium smegmatis 16S rRNA mutation in the rrsA gene conferring resistance to neomycin	1309	1528	15.571	https://card.mcmaster.ca/ontology/40146	aminoglycoside resistance gene. antibiotic resistant gene variant or mutant	2331	1528	Mycobacterium smegmatis str. MC2 155	246196	146	591001	Acidaminococcus fermentans DSM 20731	2354	1:131567:2:1783272:1239:909932:1843488:909930:904:905:591001
Workflow successful	f22e513d233bebda96de85cc0e9dfc0a86d54598	18d13124-f7a7-4772-85f5-215f3b46b873	fastq_runid_f22e513d233bebda96de85cc0e9dfc0a86d54598_14_0_3_4_5.fastq	barcode08	98.44	98.44	rRNA mutation model	Mycobacterium smegmatis 16S rRNA mutation in the rrsA gene conferring resistance to neomycin	10	74	4.188	https://card.mcmaster.ca/ontology/40146	aminoglycoside resistance gene. antibiotic resistant gene variant or mutant	2331	1528	Mycobacterium smegmatis str. MC2 155	246196	146	572511	Blautia	2304	1:131567:2:1783272:1239:186801:186802:186803:572511
Workflow successful	f22e513d233bebda96de85cc0e9dfc0a86d54598	be934888-6529-4b1a-b4fe-2e738ace78e3	fastq_runid_f22e513d233bebda96de85cc0e9dfc0a86d54598_13_0_3_4_5.fastq	barcode08	75.87	84.33	rRNA mutation model	Mycobacterium smegmatis 16S rRNA mutation in the rrsB gene conferring resistance to hygromycin B	0	1277	83.573	https://card.mcmaster.ca/ontology/40142	aminoglycoside resistance gene. antibiotic resistant gene variant or mutant	2308	1528	Mycobacterium smegmatis str. MC2 155	246196	146	699246	Mageeibacillus indolicus UPII9-5	10697	1:131567:2:1783272:1239:186801:186802:541000:1637257:884684:699246
Workflow successful	f22e513d233bebda96de85cc0e9dfc0a86d54598	f4cc1790-bf73-4d96-82ab-e9b61294ad65	fastq_runid_f22e513d233bebda96de85cc0e9dfc0a86d54598_17_0_4_5.fastq	barcode08	84.97	89.07	rRNA mutation model	Mycobacterium smegmatis 16S rRNA mutation in the rrsB gene conferring resistance to hygromycin B	43	366	99.68299999999999	https://card.mcmaster.ca/ontology/40142	aminoglycoside resistance gene. antibiotic resistant gene variant or mutant	2308	1528	Mycobacterium smegmatis str. MC2 155	246196	146	1694	Bifidobacterium pseudolongum	10159	1:131567:2:1783272:201174:1760:85004:31953:1678:1694
Workflow successful	f22e513d233bebda96de85cc0e9dfc0a86d54598	b611eef1-e9f1-446c-b0eb-939f1d1c67e1	fastq_runid_f22e513d233bebda96de85cc0e9dfc0a86d54598_16_0_2_3_4_5.fastq	barcode08	82.61	91.57	rRNA mutation model	Mycobacterium smegmatis 16S rRNA mutation in the rrsB gene conferring resistance to kanamycin A	1437	1525	19.551	https://card.mcmaster.ca/ontology/40144	aminoglycoside resistance gene. antibiotic resistant gene variant or mutant	2351	1528	Mycobacterium smegmatis str. MC2 155	246196	146	33932	Bacillus cohnii	1156	1:131567:2:1783272:1239:91061:1385:186817:1386:33932
Workflow successful	f22e513d233bebda96de85cc0e9dfc0a86d54598	25cce3cc-495c-4578-b989-55f3a5d492a2	fastq_runid_f22e513d233bebda96de85cc0e9dfc0a86d54598_11_0_1_2_3_4_5.fastq	barcode08	78.79	84.1	rRNA mutation model	Mycobacterium smegmatis 16S rRNA mutation in the rrsB gene conferring resistance to kanamycin A	1084	1472	99.475	https://card.mcmaster.ca/ontology/40144	aminoglycoside resistance gene. antibiotic resistant gene variant or mutant	2351	1528	Mycobacterium smegmatis str. MC2 155	246196	146	186818	Planococcaceae	2500	1:131567:2:1783272:1239:91061:1385:186818
Workflow successful	f22e513d233bebda96de85cc0e9dfc0a86d54598	87427273-0b1d-4d1d-8136-5891a82d8938	fastq_runid_f22e513d233bebda96de85cc0e9dfc0a86d54598_2_0_2_3_4_5.fastq	barcode08	82.5	93.4	rRNA mutation model	Mycobacterium tuberculosis 16S rRNA mutation conferring resistance to amikacin	9	122	56.784	https://card.mcmaster.ca/ontology/40077	aminoglycoside resistance gene. antibiotic resistant gene variant or mutant	2321	1537	Mycobacterium tuberculosis H37Rv	83332	146	1502	Clostridium perfringens	2809	1:131567:2:1783272:1239:186801:186802:31979:1485:1502
Workflow successful	f22e513d233bebda96de85cc0e9dfc0a86d54598	c789a236-1720-4c32-b0f2-550044ca9f28	fastq_runid_f22e513d233bebda96de85cc0e9dfc0a86d54598_12_0_1_2_3_4_5.fastq	barcode08	73.54	86.01	rRNA mutation model	Mycobacterium tuberculosis 16S rRNA mutation conferring resistance to amikacin	796	1537	75.157	https://card.mcmaster.ca/ontology/40077	aminoglycoside resistance gene. antibiotic resistant gene variant or mutant	2321	1537	Mycobacterium tuberculosis H37Rv	83332	146	49082	Candidatus Arthromitus	676	1:131567:2:1783272:1239:186801:186802:31979:49082
Workflow successful	f22e513d233bebda96de85cc0e9dfc0a86d54598	2d853cdd-fe62-4b97-927c-c406eade8eb1	fastq_runid_f22e513d233bebda96de85cc0e9dfc0a86d54598_15_0_1_2_3_4_5.fastq	barcode08	72.69	81.65	rRNA mutation model	Mycobacterium tuberculosis 16S rRNA mutation conferring resistance to amikacin	9	751	48.276	https://card.mcmaster.ca/ontology/40077	aminoglycoside resistance gene. antibiotic resistant gene variant or mutant	2321	1537	Mycobacterium tuberculosis H37Rv	83332	146	1069534	Lactobacillus ruminis ATCC 27782	40285	1:131567:2:1783272:1239:91061:186826:33958:1578:1623:1069534
Workflow successful	f22e513d233bebda96de85cc0e9dfc0a86d54598	8ed81d6e-4467-4178-85e8-41884a9abbe2	fastq_runid_f22e513d233bebda96de85cc0e9dfc0a86d54598_12_0_4_5.fastq	barcode08	86.42	94.45	rRNA mutation model	Mycobacterium tuberculosis 16S rRNA mutation conferring resistance to amikacin	5	601	38.777	https://card.mcmaster.ca/ontology/40077	aminoglycoside resistance gene. antibiotic resistant gene variant or mutant	2321	1537	Mycobacterium tuberculosis H37Rv	83332	146	1437874	Corynebacterium sphenisci DSM 44792	1780	1:131567:2:1783272:201174:1760:85007:1653:1716:191493:1437874
Workflow successful	f22e513d233bebda96de85cc0e9dfc0a86d54598	1d309976-4921-4563-8638-ace94d833db4	fastq_runid_f22e513d233bebda96de85cc0e9dfc0a86d54598_16_0_3_4_5.fastq	barcode08	74.3	85.41	rRNA mutation model	Mycobacterium tuberculosis 16S rRNA mutation conferring resistance to kanamycin	519	823	97.72	https://card.mcmaster.ca/ontology/40020	aminoglycoside resistance gene. antibiotic resistant gene variant or mutant	2346	1537	Mycobacterium tuberculosis H37Rv	83332	146	1485	Clostridium	1225	1:131567:2:1783272:1239:186801:186802:31979:1485
Workflow successful	f22e513d233bebda96de85cc0e9dfc0a86d54598	5e5ded09-6cae-410e-a936-3295a087d02e	fastq_runid_f22e513d233bebda96de85cc0e9dfc0a86d54598_0_0_1_2_3_4_5.fastq	barcode08	75.38	83.63	rRNA mutation model	Mycobacterium tuberculosis 16S rRNA mutation conferring resistance to viomycin	487	1506	93.22200000000001	https://card.mcmaster.ca/ontology/40021	antibiotic resistant gene variant or mutant. peptide antibiotic resistance gene	2318	1537	Mycobacterium tuberculosis H37Rv	83332	146	186802	Clostridiales	3721	1:131567:2:1783272:1239:186801:186802
Workflow successful	f22e513d233bebda96de85cc0e9dfc0a86d54598	ebdc594f-1ee2-48c2-9b43-bdc13a380c52	fastq_runid_f22e513d233bebda96de85cc0e9dfc0a86d54598_17_0_4_5.fastq	barcode08	74.88	82.26	protein variant model	Mycobacterium tuberculosis rpoB mutants conferring resistance to rifampicin	1716	3491	75.206	https://card.mcmaster.ca/ontology/39867	antibiotic resistant gene variant or mutant. rifampin resistance gene	2246	3520	Mycobacterium tuberculosis H37Rv	83332	8	408015	Streptomyces xiamenensis	2209	1:131567:2:1783272:201174:1760:85011:2062:1883:408015
Workflow successful	f22e513d233bebda96de85cc0e9dfc0a86d54598	757e0ba1-c11c-4bd0-acaa-af1b7b0d56b4	fastq_runid_f22e513d233bebda96de85cc0e9dfc0a86d54598_6_0_3_4_5.fastq	barcode08	71.18	81.25	rRNA mutation model	Neisseria gonorrhoeae 16S rRNA mutation conferring resistance to spectinomycin	30	351	96.21	https://card.mcmaster.ca/ontology/40097	aminoglycoside resistance gene. antibiotic resistant gene variant or mutant	2323	1545	Neisseria gonorrhoeae	485	141	1186051	Blattabacterium sp. (Blaberus giganteus)	289	1:131567:2:1783270:68336:976:117743:200644:39782:34098:1186051
Workflow successful	f22e513d233bebda96de85cc0e9dfc0a86d54598	615ff7c5-0df8-4e2a-9029-3bccaba7ef2c	fastq_runid_f22e513d233bebda96de85cc0e9dfc0a86d54598_14_0_4_5.fastq	barcode08	76.29	83.67	rRNA mutation model	Neisseria meningitidis 16S rRNA mutation conferring resistance to spectinomycin	239	553	35.117	https://card.mcmaster.ca/ontology/40099	aminoglycoside resistance gene. antibiotic resistant gene variant or mutant	2343	1544	Neisseria meningitidis	487	141	591001	Acidaminococcus fermentans DSM 20731	977	1:131567:2:1783272:1239:909932:1843488:909930:904:905:591001
Workflow successful	f22e513d233bebda96de85cc0e9dfc0a86d54598	c067c52b-8883-4864-9d4a-d8c758f21ace	fastq_runid_f22e513d233bebda96de85cc0e9dfc0a86d54598_13_0_2_3_4_5.fastq	barcode08	80.56	83.37	rRNA mutation model	Neisseria meningitidis 16S rRNA mutation conferring resistance to spectinomycin	1044	1538	83.811	https://card.mcmaster.ca/ontology/40099	aminoglycoside resistance gene. antibiotic resistant gene variant or mutant	2343	1544	Neisseria meningitidis	487	141	1712675	Turicibacter sp. H121	13143	1:131567:2:1783272:1239:526524:526525:128827:191303:1712675
Workflow successful	f22e513d233bebda96de85cc0e9dfc0a86d54598	985c994e-dfd5-4293-890e-aa7a83b5177e	fastq_runid_f22e513d233bebda96de85cc0e9dfc0a86d54598_8_0_3_4_5.fastq	barcode08	79.71	84.93	protein variant model	Planobispora rosea EF-Tu mutants conferring resistance to inhibitor GE2270A	717	1185	39.967	https://card.mcmaster.ca/ontology/39945	elfamycin resistance gene. antibiotic resistant gene variant or mutant	2272	1194	Planobispora rosea	35762	265	1300347	Nocardioides dokdonensis FR1436	2809	1:131567:2:1783272:201174:1760:85009:85015:1839:450734:1300347
Workflow successful	f22e513d233bebda96de85cc0e9dfc0a86d54598	267bbca9-a07d-4720-8873-e1a6289d6625	fastq_runid_f22e513d233bebda96de85cc0e9dfc0a86d54598_7_0_1_2_3_4_5.fastq	barcode08	88.75	92.81	rRNA mutation model	Propionibacterium acnes 16S rRNA mutation conferring resistance to tetracycline	844	1001	91.228	https://card.mcmaster.ca/ontology/40101	tetracycline resistance gene. antibiotic resistant gene variant or mutant	2336	1486	Propionibacterium acnes	1747	146	85009	Propionibacteriales	441	1:131567:2:1783272:201174:1760:85009
Workflow successful	f22e513d233bebda96de85cc0e9dfc0a86d54598	2cee1d60-5406-4c58-8fe3-2e4e561fb112	fastq_runid_f22e513d233bebda96de85cc0e9dfc0a86d54598_6_0_3_4_5.fastq	barcode08	89.33	94.37	rRNA mutation model	Propionibacterium acnes 16S rRNA mutation conferring resistance to tetracycline	1302	1445	95.51299999999999	https://card.mcmaster.ca/ontology/40101	tetracycline resistance gene. antibiotic resistant gene variant or mutant	2336	1486	Propionibacterium acnes	1747	146	1268	Micrococcaceae	3721	1:131567:2:1783272:201174:1760:85006:1268
Workflow successful	f22e513d233bebda96de85cc0e9dfc0a86d54598	770b5088-6b6d-40e5-b270-38c8563ba541	fastq_runid_f22e513d233bebda96de85cc0e9dfc0a86d54598_12_0_3_4_5.fastq	barcode08	73.3	82.6	rRNA mutation model	Propionibacterium acnes 16S rRNA mutation conferring resistance to tetracycline	0	351	23.62	https://card.mcmaster.ca/ontology/40101	tetracycline resistance gene. antibiotic resistant gene variant or mutant	2336	1486	Propionibacterium acnes	1747	146	208479	[Clostridium] bolteae	3505	1:131567:2:1783272:1239:186801:186802:186803:1506553:208479
Workflow successful	f22e513d233bebda96de85cc0e9dfc0a86d54598	7d58a96d-7f38-4ed7-8c86-0085d696d893	fastq_runid_f22e513d233bebda96de85cc0e9dfc0a86d54598_9_0_3_4_5.fastq	barcode08	75.46	83.29	rRNA mutation model	Propionibacterium acnes 16S rRNA mutation conferring resistance to tetracycline	215	1352	76.514	https://card.mcmaster.ca/ontology/40101	tetracycline resistance gene. antibiotic resistant gene variant or mutant	2336	1486	Propionibacterium acnes	1747	146	695562	Lactobacillus amylovorus GRL1118	54762	1:131567:2:1783272:1239:91061:186826:33958:1578:1604:695562
Workflow successful	f22e513d233bebda96de85cc0e9dfc0a86d54598	2d832cc2-4e53-4653-aaf7-b91cf9fa724a	fastq_runid_f22e513d233bebda96de85cc0e9dfc0a86d54598_11_0_4_5.fastq	barcode08	71.53	79.21	protein variant model	Staphylococcus aureus rpoC conferring resistance to daptomycin	282	1062	32.809	https://card.mcmaster.ca/ontology/39875	lipopeptide antibiotic resistance gene. antibiotic resistant gene variant or mutant	2196	3625	Staphylococcus aureus subsp. aureus MRSA252	282458	5	1631871	Weissella jogaejeotgali	47585	1:131567:2:1783272:1239:91061:186826:81850:46255:1631871
Workflow successful	f22e513d233bebda96de85cc0e9dfc0a86d54598	c8c56c1a-0002-40e8-ad80-12ac026d9cae	fastq_runid_f22e513d233bebda96de85cc0e9dfc0a86d54598_18_0_3_4_5.fastq	barcode08	77.07	83.72	protein homolog model	Streptomyces cinnamoneus EF-Tu mutants conferring resistance to elfamycin	0	1078	90.285	https://card.mcmaster.ca/ontology/39943	elfamycin resistance gene. antibiotic resistant gene variant or mutant. gene involved in self resistance to antibiotic	15	1194	Streptomyces cinnamoneus	53446	265	1437874	Corynebacterium sphenisci DSM 44792	6340	1:131567:2:1783272:201174:1760:85007:1653:1716:191493:1437874
Workflow successful	f22e513d233bebda96de85cc0e9dfc0a86d54598	4f981976-72ce-4f02-b12b-e4d430ddc1ef	fastq_runid_f22e513d233bebda96de85cc0e9dfc0a86d54598_19_0_3_4_5.fastq	barcode08	77.47	84.03	protein homolog model	Streptomyces cinnamoneus EF-Tu mutants conferring resistance to elfamycin	11	1185	98.325	https://card.mcmaster.ca/ontology/39943	elfamycin resistance gene. antibiotic resistant gene variant or mutant. gene involved in self resistance to antibiotic	15	1194	Streptomyces cinnamoneus	53446	265	1223515	Corynebacterium humireducens NBRC 106098 = DSM 45392	26023	1:131567:2:1783272:201174:1760:85007:1653:1716:1223514:1223515
Workflow successful	f22e513d233bebda96de85cc0e9dfc0a86d54598	63f98c3f-21d4-401a-b170-98c139a254b0	fastq_runid_f22e513d233bebda96de85cc0e9dfc0a86d54598_9_0_4_5.fastq	barcode08	77.14	86.99	protein homolog model	tet32	78	1913	98.035	https://card.mcmaster.ca/ontology/36335	tetracycline resistance gene. antibiotic target protection protein	260	1920	Clostridiaceae bacterium K10	185309	107	990317	Streptococcus gallolyticus subsp. gallolyticus ATCC BAA-2069	6275	1:131567:2:1783272:1239:91061:186826:1300:1301:315405:53354:990317
Workflow successful	f22e513d233bebda96de85cc0e9dfc0a86d54598	0603718b-021c-45f5-80b7-ee3566030e2d	fastq_runid_f22e513d233bebda96de85cc0e9dfc0a86d54598_14_0_1_2_3_4_5.fastq	barcode08	95.79	99.27	protein homolog model	tetA	541	822	99.64299999999999	https://card.mcmaster.ca/ontology/36304	efflux pump conferring antibiotic resistance	2056	1207	Morganella morganii subsp. morganii KT	1124991	257	1224	Proteobacteria	6338	1:131567:2:1224
Workflow successful	f22e513d233bebda96de85cc0e9dfc0a86d54598	27a6fcbd-7e83-4a2b-aea6-d29c9c0f7ce5	fastq_runid_f22e513d233bebda96de85cc0e9dfc0a86d54598_9_0_2_3_4_5.fastq	barcode08	84.56	90.97	protein homolog model	tetM	0	1875	97.605	https://card.mcmaster.ca/ontology/36325	tetracycline resistance gene. antibiotic target protection protein	1649	1921	Clostridium difficile 630	272563	106	1428454	Clostridium beijerinckii NRRL B-598	18343	1:131567:2:1783272:1239:186801:186802:31979:1485:1520:1428454
Workflow successful	f22e513d233bebda96de85cc0e9dfc0a86d54598	567e25b7-9ed8-4bee-91b1-494b7b9e76db	fastq_runid_f22e513d233bebda96de85cc0e9dfc0a86d54598_19_0_2_3_4_5.fastq	barcode08	86.5	88.95	protein homolog model	tetM	59	419	100.0	https://card.mcmaster.ca/ontology/36325	tetracycline resistance gene. antibiotic target protection protein	1649	1921	Clostridium difficile 630	272563	106	860	Fusobacterium periodonticum	32948	1:131567:2:32066:203490:203491:203492:848:860
Workflow successful	f22e513d233bebda96de85cc0e9dfc0a86d54598	b975d858-3fd1-41de-b1a1-dfd22214304a	fastq_runid_f22e513d233bebda96de85cc0e9dfc0a86d54598_13_0_1_2_3_4_5.fastq	barcode08	92.51	95.64	protein homolog model	tetM	1056	1481	100.0	https://card.mcmaster.ca/ontology/36325	tetracycline resistance gene. antibiotic target protection protein	1649	1921	Clostridium difficile 630	272563	106	2	Bacteria	3429	1:131567:2
Workflow successful	f22e513d233bebda96de85cc0e9dfc0a86d54598	7c7cc5c5-080d-4272-869a-3776ab179786	fastq_runid_f22e513d233bebda96de85cc0e9dfc0a86d54598_5_0_1_2_3_4_5.fastq	barcode08	85.14	89.95	protein homolog model	tetM	489	1075	99.82799999999999	https://card.mcmaster.ca/ontology/36325	tetracycline resistance gene. antibiotic target protection protein	1649	1921	Clostridium difficile 630	272563	106	2	Bacteria	16825	1:131567:2
Workflow successful	f22e513d233bebda96de85cc0e9dfc0a86d54598	e7fab2aa-07a9-4b87-908f-833273345a86	fastq_runid_f22e513d233bebda96de85cc0e9dfc0a86d54598_14_0_1_2_3_4_5.fastq	barcode08	84.35	89.83	protein homolog model	tetT	1	738	57.086999999999996	https://card.mcmaster.ca/ontology/36332	tetracycline resistance gene. antibiotic target protection protein	733	1956	Streptococcus pyogenes	1314	98	866775	Aerococcus urinae ACS-120-V-Col10a	15579	1:131567:2:1783272:1239:91061:186826:186827:1375:1376:866775
Workflow successful	f22e513d233bebda96de85cc0e9dfc0a86d54598	84c52c86-64b7-4fcf-84bd-55cd5923c65d	fastq_runid_f22e513d233bebda96de85cc0e9dfc0a86d54598_15_0_2_3_4_5.fastq	barcode08	96.36	100.0	protein homolog model	tetW	4	168	62.745	https://card.mcmaster.ca/ontology/36333	tetracycline resistance gene. antibiotic target protection protein	875	1920	Bifidobacterium longum	216816	108	1783272	Terrabacteria group	2045	1:131567:2:1783272
Workflow successful	f22e513d233bebda96de85cc0e9dfc0a86d54598	c154c6b1-0490-4bfd-80f8-7eba3ccd1917	fastq_runid_f22e513d233bebda96de85cc0e9dfc0a86d54598_0_0_4_5.fastq	barcode08	88.54	96.19	protein homolog model	tetW	0	300	15.625	https://card.mcmaster.ca/ontology/36333	tetracycline resistance gene. antibiotic target protection protein	875	1920	Bifidobacterium longum	216816	108	38289	Corynebacterium jeikeium	2858	1:131567:2:1783272:201174:1760:85007:1653:1716:38289

## Sheet: C2F1.5
exit_status	runid	read_id	filename	barcode	accuracy	identity	model	name_x	start	end	coverage	URL	categories	seq_id	seq_len	taxon	taxon_id	cluster_id	taxID	name_y	score	lineage
Workflow successful	2f108325d269859c7103af39ef766d3f75185f7e	0405e240-a786-43ad-89ad-355cb09af498	fastq_runid_2f108325d269859c7103af39ef766d3f75185f7e_21_0_4_5_6_7_8_9.fastq	barcode02	65.39	78.38	protein homolog model	Chlamydophila psittaci 16S rRNA mutation conferring resistance to spectinomycin	968	2987	65446	https://card.mcmaster.ca/ontology/39444	efflux pump conferring antibiotic resistance	147	3085	Burkholderia cepacia	292	40	223967	Methylobacterium populi	256	1:131567:2:1224:28211:356:119045:407:223967
Workflow successful	2f108325d269859c7103af39ef766d3f75185f7e	6d8dad3c-b599-4dd2-b645-50378206bfb0	fastq_runid_2f108325d269859c7103af39ef766d3f75185f7e_24_0_3_4_5_6_7_8_9.fastq	barcode02	80.27	83.6	rRNA mutation model	Chlamydophila psittaci 16S rRNA mutation conferring resistance to spectinomycin	1060	1507	29662	https://card.mcmaster.ca/ontology/40087	aminoglycoside resistance gene. antibiotic resistant gene variant or mutant	2325	1507	Chlamydia psittaci 6BC	331636	152	1307763	Kiritimatiella glycovorans	1454	1:131567:2:1783257:134625:1921781:1921782:1921783:1921784:1307763
Workflow successful	2f108325d269859c7103af39ef766d3f75185f7e	ee30e416-b3ba-47a4-a869-7da1964de5c8	fastq_runid_2f108325d269859c7103af39ef766d3f75185f7e_22_0_2_3_4_5_6_7_8_9.fastq	barcode02	70.23	78.23	protein variant model	Escherichia coli EF-Tu mutants conferring resistance to kirromycin	140	1180	87764	https://card.mcmaster.ca/ontology/39952	elfamycin resistance gene. antibiotic resistant gene variant or mutant	2203	1185	Escherichia coli	562	242	80840	Burkholderiales	1024	1:131567:2:1224:28216:80840
Workflow successful	2f108325d269859c7103af39ef766d3f75185f7e	c8ac11c8-697c-441d-b223-a030ee4c0176	fastq_runid_2f108325d269859c7103af39ef766d3f75185f7e_22_0_6_7_8_9.fastq	barcode02	75.95	82.37	rRNA mutation model	Halobacterium halobium 16S rRNA mutation conferring resistance to pactamycin	0	1473	100.0	https://card.mcmaster.ca/ontology/40806	antibiotic resistant gene variant or mutant	2339	1473	Halobacterium salinarum	2242	166	990316	Methanothrix soehngenii GP6	187410	1:131567:2157:28890:224756:94695:143067:2222:2223:990316
Workflow successful	2f108325d269859c7103af39ef766d3f75185f7e	da00661d-b777-4425-afb7-2ff10b0c3b04	fastq_runid_2f108325d269859c7103af39ef766d3f75185f7e_28_0_9.fastq	barcode02	72.36	81.65	rRNA mutation model	Halobacterium halobium 16S rRNA mutation conferring resistance to pactamycin	651	1355	66602	https://card.mcmaster.ca/ontology/40806	antibiotic resistant gene variant or mutant	2339	1473	Halobacterium salinarum	2242	166	2	Bacteria	144	1:131567:2
Workflow successful	2f108325d269859c7103af39ef766d3f75185f7e	22048a92-e279-463c-961b-f7603b645f03	fastq_runid_2f108325d269859c7103af39ef766d3f75185f7e_8_0_2_3_4_5_6_7_8_9.fastq	barcode02	76.04	84.45	rRNA mutation model	Halobacterium halobium 16S rRNA mutation conferring resistance to pactamycin	629	1471	57162	https://card.mcmaster.ca/ontology/40806	antibiotic resistant gene variant or mutant	2339	1473	Halobacterium salinarum	2242	166	990316	Methanothrix soehngenii GP6	152271	1:131567:2157:28890:224756:94695:143067:2222:2223:990316
Workflow successful	2f108325d269859c7103af39ef766d3f75185f7e	86f41bf8-968f-4aac-9e5e-4e2dae8862cd	fastq_runid_2f108325d269859c7103af39ef766d3f75185f7e_9_0_7_8_9.fastq	barcode02	73.03	84.41	protein homolog model	mexF	1054	1341	8997	https://card.mcmaster.ca/ontology/37184	efflux pump conferring antibiotic resistance	1033	3190	Pseudomonas aeruginosa PAO1	208964	20	32008	Burkholderia	784	1:131567:2:1224:28216:80840:119060:32008
Workflow successful	2f108325d269859c7103af39ef766d3f75185f7e	0cfc03e8-10ff-4129-ad2e-f881cc4e5394	fastq_runid_2f108325d269859c7103af39ef766d3f75185f7e_31_0_9.fastq	barcode02	75.31	83.56	protein homolog model	mexF	1032	1341	9687000000000000	https://card.mcmaster.ca/ontology/37184	efflux pump conferring antibiotic resistance	1033	3190	Pseudomonas aeruginosa PAO1	208964	20	347534	Zobellella denitrificans	289	1:131567:2:1224:1236:135624:84642:347533:347534
Workflow successful	2f108325d269859c7103af39ef766d3f75185f7e	b512634f-0b0b-4e45-af36-c24d0066f49c	fastq_runid_2f108325d269859c7103af39ef766d3f75185f7e_15_0_9.fastq	barcode02	73.46	77.21	protein homolog model	mexF	1032	1336	9.53	https://card.mcmaster.ca/ontology/37184	efflux pump conferring antibiotic resistance	1033	3190	Pseudomonas aeruginosa PAO1	208964	20	450378	Croceicoccus marinus	676	1:131567:2:1224:28211:204457:335929:1295327:450378
Workflow successful	2f108325d269859c7103af39ef766d3f75185f7e	26433336-e13e-4d82-b934-29be354e19da	fastq_runid_2f108325d269859c7103af39ef766d3f75185f7e_20_0_6_7_8_9.fastq	barcode02	86.97	93.03	rRNA mutation model	Mycobacterium chelonae 16S rRNA mutation conferring resistance to amikacin	593	940	94118	https://card.mcmaster.ca/ontology/40116	aminoglycoside resistance gene. antibiotic resistant gene variant or mutant	2328	1441	Mycobacterium	1763	146	1528099	Lawsonella clevelandensis	2116	1:131567:2:1783272:201174:1760:85007:697024:1847725:1528099
Workflow successful	2f108325d269859c7103af39ef766d3f75185f7e	41cfaf8e-1599-4b7e-aa3b-1f4ff8d054dd	fastq_runid_2f108325d269859c7103af39ef766d3f75185f7e_27_0_4_5_6_7_8_9.fastq	barcode02	73.61	82.17	rRNA mutation model	Mycobacterium tuberculosis 16S rRNA mutation conferring resistance to amikacin	7	1535	99414	https://card.mcmaster.ca/ontology/40077	aminoglycoside resistance gene. antibiotic resistant gene variant or mutant	2321	1537	Mycobacterium tuberculosis H37Rv	83332	146	243899	endosymbiont 'TC1' of Trimyema compressum	3025	1:131567:2:1783272:1239:33974:84086:243899
Workflow successful	2f108325d269859c7103af39ef766d3f75185f7e	72b49689-721e-4915-9782-c6fdee0b8ec7	fastq_runid_2f108325d269859c7103af39ef766d3f75185f7e_3_0_5_6_7_8_9.fastq	barcode02	70.21	77.53	protein variant model	Mycobacterium tuberculosis rpoB mutants conferring resistance to rifampicin	1082	2501	40313	https://card.mcmaster.ca/ontology/39867	antibiotic resistant gene variant or mutant. rifampin resistance gene	2246	3520	Mycobacterium tuberculosis H37Rv	83332	8	1838286	Lacunisphaera limnophila	801	1:131567:2:1783257:74201:414999:415000:134623:1961799:1838286
Workflow successful	2f108325d269859c7103af39ef766d3f75185f7e	722a349f-406f-469a-aa97-c8ca0569f400	fastq_runid_2f108325d269859c7103af39ef766d3f75185f7e_20_0_1_2_3_4_5_6_7_8_9.fastq	barcode02	72.14	79.41	protein variant model	Mycobacterium tuberculosis rpoB mutants conferring resistance to rifampicin	1082	1832	21307	https://card.mcmaster.ca/ontology/39867	antibiotic resistant gene variant or mutant. rifampin resistance gene	2246	3520	Mycobacterium tuberculosis H37Rv	83332	8	2	Bacteria	1089	1:131567:2
Workflow successful	2f108325d269859c7103af39ef766d3f75185f7e	99b7a8d6-107f-4b76-a9d0-1f76a9e1c518	fastq_runid_2f108325d269859c7103af39ef766d3f75185f7e_15_0_2_3_4_5_6_7_8_9.fastq	barcode02	72.34	85.69	rRNA mutation model	Neisseria meningitidis 16S rRNA mutation conferring resistance to spectinomycin	683	1392	45.92	https://card.mcmaster.ca/ontology/40099	aminoglycoside resistance gene. antibiotic resistant gene variant or mutant	2343	1544	Neisseria meningitidis	487	141	2	Bacteria	784	1:131567:2
Workflow successful	2f108325d269859c7103af39ef766d3f75185f7e	fa720442-7c63-4f9e-9247-0bae738c702c	fastq_runid_2f108325d269859c7103af39ef766d3f75185f7e_5_0_5_6_7_8_9.fastq	barcode02	75.58	84.91	rRNA mutation model	Salmonella enterica serovar Typhimurium 16S rRNA mutation in the rrsD gene conferring resistance to spectinomycin	592	1305	8695700000000000	https://card.mcmaster.ca/ontology/40114	aminoglycoside resistance gene. antibiotic resistant gene variant or mutant	2340	1544	Salmonella enterica subsp. salamae	59202	141	515619	[Eubacterium] rectale ATCC 33656	11593	1:131567:2:1783272:1239:186801:186802:186803:186928:39491:515619
Workflow successful	2f108325d269859c7103af39ef766d3f75185f7e	3743b389-b25a-475f-8b42-24cfd3fe793b	fastq_runid_2f108325d269859c7103af39ef766d3f75185f7e_28_0_8_9.fastq	barcode02	70.95	77.74	protein homolog model	Streptomyces cinnamoneus EF-Tu mutants conferring resistance to elfamycin	258	1168	76214	https://card.mcmaster.ca/ontology/39943	elfamycin resistance gene. antibiotic resistant gene variant or mutant. gene involved in self resistance to antibiotic	15	1194	Streptomyces cinnamoneus	53446	265	794903	Opitutaceae bacterium TAV5	853	1:131567:2:1783257:74201:414999:415000:134623:278955:794903
Workflow successful	2f108325d269859c7103af39ef766d3f75185f7e	30750f71-d5e5-4a42-ad08-d1d702a2fd31	fastq_runid_2f108325d269859c7103af39ef766d3f75185f7e_6_0_5_6_7_8_9.fastq	barcode02	71.66	79.25	protein homolog model	Streptomyces cinnamoneus EF-Tu mutants conferring resistance to elfamycin	189	1170	82161	https://card.mcmaster.ca/ontology/39943	elfamycin resistance gene. antibiotic resistant gene variant or mutant. gene involved in self resistance to antibiotic	15	1194	Streptomyces cinnamoneus	53446	265	266117	Rubrobacter xylanophilus DSM 9941	1000	1:131567:2:1783272:201174:84995:84996:84997:42255:49319:266117

[truncated: 18 more sheets: C1F2.1, C2F2.1, C1F2.2, C2F2.2, C1F2.3, C2F2.3, C1F2.4, C2F2.4, C1F2.5, C2F2.5, C1F2.6, C2F2.6, C1F2.7, C2F2.7, C1F2.8, C2F2.8, C1F3.1, C2F3.1]
